# Supplementary material for: Automatic Cell Segmentation by Adaptive Thresholding (ACSAT) for Large-Scale Calcium Imaging Datasets
Source: eNeuro. 2018 Sep 13;5(5):ENEURO.0056-18.2018. doi: 10.1523/ENEURO.0056-18.2018 (PMC6135987; doi:10.1523/ENEURO.0056-18.2018)
Supplement: Extended Data 1 — ZIP file contains 11 Matlab files which comprise the ACSAT algorithm. Download Extended Data 1, ZIP file. [file sup_enu-eN-MNT-0056-18-s02.zip]

Archive with 11 entries (11 files):
- applyThresh.m
- autorun.m
- clearSegmented.m
- dilate.m
- fibat.m
- fibatGlobal.m
- fibatLocal.m
- getImageDiff.m
- morphologicalOps.m
- removeHollow.m
- removeSmall.m
