# Supplementary material for: Automatic Cell Segmentation by Adaptive Thresholding (ACSAT) for Large-Scale Calcium Imaging Datasets
Source: eNeuro. 2018 Sep 13;5(5):ENEURO.0056-18.2018. doi: 10.1523/ENEURO.0056-18.2018 (PMC6135987; doi:10.1523/ENEURO.0056-18.2018)
Supplement: Extended Data 1 — ZIP file contains 11 Matlab files which comprise the ACSAT algorithm. Download Extended Data 1, ZIP file. [file sup_enu-eN-MNT-0056-18-s02.zip › applyThresh.m]

function imgOut = applyThresh(imgIn, thresh)
%% APPLYTHRESH Segments image by thresholding
% 
%   BW = applyThresh(IMG, T) segments image IMG using threshold value T to
%   produce binary image BW
% 

imgOut = (imgIn >= thresh);

end
