# Supplementary material for: Automatic Cell Segmentation by Adaptive Thresholding (ACSAT) for Large-Scale Calcium Imaging Datasets
Source: eNeuro. 2018 Sep 13;5(5):ENEURO.0056-18.2018. doi: 10.1523/ENEURO.0056-18.2018 (PMC6135987; doi:10.1523/ENEURO.0056-18.2018)
Supplement: Extended Data 1 — ZIP file contains 11 Matlab files which comprise the ACSAT algorithm. Download Extended Data 1, ZIP file. [file sup_enu-eN-MNT-0056-18-s02.zip › clearSegmented.m]

function imgOut = clearSegmented(imgIn, imgThresh)
%% CLEARSEGMENTED Clears previously segmented ROIs from the image
% 
%   IMG2 = clearSegmented(IMG, BW) where IMG is the time-collapsed image
%   I_{n-1} to be cleared, BW is a binary image containing ROIs segmented
%   in iteration n-1 of ACSAT, and IMG2 has ROIs set to pixel intensity 
%   values of zero in IMG
% 

imgOut = imgIn;
imgOut(logical(imgThresh)) = 0;

end
