# Supplementary material for: Automatic Cell Segmentation by Adaptive Thresholding (ACSAT) for Large-Scale Calcium Imaging Datasets
Source: eNeuro. 2018 Sep 13;5(5):ENEURO.0056-18.2018. doi: 10.1523/ENEURO.0056-18.2018 (PMC6135987; doi:10.1523/ENEURO.0056-18.2018)
Supplement: Extended Data 1 — ZIP file contains 11 Matlab files which comprise the ACSAT algorithm. Download Extended Data 1, ZIP file. [file sup_enu-eN-MNT-0056-18-s02.zip › fibatGlobal.m]

function [imgThresh, val] = fibatGlobal(imgDiff, current_imgDiff, C)
%% FIBATGLOBAL Applies FIBAT at the global level of an image
% 
%   [BW, T] = fibalGlobal(IMG, IMG2, C), where IMG is the original
%   time-collapsed image I_0, IMG2 is the image I_n where previously
%   segmented ROIs have been cleared, and C contains free parameters.
% 

val = fibat(current_imgDiff, C);

imgThresh = applyThresh(imgDiff, val);

end
