# Supplementary material for: Automatic Cell Segmentation by Adaptive Thresholding (ACSAT) for Large-Scale Calcium Imaging Datasets
Source: eNeuro. 2018 Sep 13;5(5):ENEURO.0056-18.2018. doi: 10.1523/ENEURO.0056-18.2018 (PMC6135987; doi:10.1523/ENEURO.0056-18.2018)
Supplement: Extended Data 1 — ZIP file contains 11 Matlab files which comprise the ACSAT algorithm. Download Extended Data 1, ZIP file. [file sup_enu-eN-MNT-0056-18-s02.zip › getImageDiff.m]

function imgDiff = getImageDiff(imgSeq)
%% GETIMAGEDIFF Returns 2-dimensional representation of an image sequence
% 
%   I = getImageDiff(M), where M is a 3-dimensional matrix containing a 
%   sequence of input images, and where the value of each pixel in I is
%   the difference between the maximum value and the mean value of that 
%   pixel in the image sequence
% 

imgMax = max(imgSeq, [], 3);
imgMax = double(imgMax);
imgMean = double(mean(imgSeq, 3));
imgDiff = imgMax - imgMean;
    
end
