# Supplementary material for: Automatic Cell Segmentation by Adaptive Thresholding (ACSAT) for Large-Scale Calcium Imaging Datasets
Source: eNeuro. 2018 Sep 13;5(5):ENEURO.0056-18.2018. doi: 10.1523/ENEURO.0056-18.2018 (PMC6135987; doi:10.1523/ENEURO.0056-18.2018)
Supplement: Extended Data 1 — ZIP file contains 11 Matlab files which comprise the ACSAT algorithm. Download Extended Data 1, ZIP file. [file sup_enu-eN-MNT-0056-18-s02.zip › morphologicalOps.m]

function imgOut = morphologicalOps(imgIn)
%% MORPHOLOGICALOPS Refines segmented image
% 
%   I = morphologicalOps(IMG), where I is the result of standard 
%   morphological operations i.e. filling up holes, breaking H-
%   connected sections, and removing spur pixels
% 

imgOut = imfill(imgIn, 'holes');
imgOut = bwmorph(imgOut, 'hbreak');
imgOut = bwmorph(imgOut, 'spur');

end
