# Supplementary material for: Automatic Cell Segmentation by Adaptive Thresholding (ACSAT) for Large-Scale Calcium Imaging Datasets
Source: eNeuro. 2018 Sep 13;5(5):ENEURO.0056-18.2018. doi: 10.1523/ENEURO.0056-18.2018 (PMC6135987; doi:10.1523/ENEURO.0056-18.2018)
Supplement: Extended Data 1 — ZIP file contains 11 Matlab files which comprise the ACSAT algorithm. Download Extended Data 1, ZIP file. [file sup_enu-eN-MNT-0056-18-s02.zip › removeSmall.m]

function imgOut = removeSmall(imgIn, minSize)
%% REMOVESMALL Removes small objects from binary image
% 
%   BW2 = removeSmall(BW, N) is BW2 = bwareaopen(BW, N)
% 

imgOut = bwareaopen(imgIn, minSize);

end
