# Supplementary material for: Automatic Cell Segmentation by Adaptive Thresholding (ACSAT) for Large-Scale Calcium Imaging Datasets
Source: eNeuro. 2018 Sep 13;5(5):ENEURO.0056-18.2018. doi: 10.1523/ENEURO.0056-18.2018 (PMC6135987; doi:10.1523/ENEURO.0056-18.2018)
Supplement: Extended Data 2 — Fluorescence traces in a Matlab struct for all ROIs in the hippocampus dataset A and the striatum dataset grouped into “Match,” “ACSAT,” and “Human” as defined in Fig. 5. Groupings here are based on human-generated ROIs prior to secondary manual inspection of ACSAT-only ROIs. Download Extended Data 2, XLSX file. [file sup_enu-eN-MNT-0056-18-s01.xlsx]

## Sheet: Hippocampus A
Match	ACSAT-only	Human-only	Trace (Hippocampus A) ->
1	0	0	8363.79	8486.32	8429.23	8384.53	8363.67	8393.89	8300.18	8273.86	8327.25	8189.09	8219.16	8214.86	8500.84	8838.82	9402.33	9285.94	9048.65	8795.56	8623.06	8446.22	8332.86	8287.25	8201.86	8184.83	8121.73	8034.62	8018.33	7986.56	7941.84	7880.71	7849.31	7820.66	7856.35	7809.4	7784.47	7826.18	7832.13	7829.75	7765.23	7633.3	7709.52	7709.72	7671.67	7688.02	7623.52	7642.05	7573.19
1	0	0	7697.61	7780.99	7796.17	7789.44	7789.46	7794.45	7787.01	7778.55	7756.33	7713.86	7709.77	7719.84	7942.01	8265.16	8727.53	8603.45	8328.37	8091.23	7955.32	7881.37	7743.74	7679.89	7670.6	7603.65	7546.13	7519.92	7502.2	7480.77	7437.47	7430.61	7428.51	7393.85	7424.09	7383.65	7346.96	7390.55	7353.3	7354.48	7374.28	7356.79	7361.89	7374.93	7323.91	7353.45	7350.19	7329.33	7365.95
1	0	0	6786.39	6841.55	6846.01	6760.72	6730.07	6780.83	6846.21	6872.35	6665.46	6708.4	6709.29	6742.03	6845.23	7160.43	7552.43	7748.67	7519.78	7359.13	7257.95	7229.64	7136.2	7119.24	7206.6	7082.57	6988.17	6861.66	6792.48	6835.54	6716.9	6689.9	6748.98	6669.76	6629.98	6723.08	6650.97	6625.46	6667.49	6616.7	6633.07	6657.35	6608.3	6640.84	6557.28	6532.1	6589.87	6567.92	6600.21
1	0	0	7702.51	7794.33	7804.39	7785.51	7787.18	7786.49	7800.34	7795.14	7757.12	7739.03	7721.22	7772.89	7987.16	8307.17	8806.95	8703.65	8408.74	8181.75	7983.88	7892.21	7749.15	7723.16	7641.02	7609.38	7539.7	7513.69	7509.4	7496.3	7457.29	7431.03	7453.72	7421.35	7427.26	7418.67	7403.86	7375.85	7376.92	7399.56	7395	7386.16	7360.24	7381.33	7373.37	7374.19	7375.18	7376.54	7389.17
1	0	0	5890.19	5937.9	5929	5900.11	5907.24	5916.89	5915.68	5917.54	5887.58	5886.74	5885.15	5892.98	6032.42	6293.42	6729.04	6763.63	6506.31	6315	6155.6	6083.72	5964.35	5942.68	5880.14	5880.67	5794.65	5760.57	5762.21	5776.17	5737.03	5712.24	5728.85	5719.11	5728.43	5711.55	5688.83	5688.71	5676.03	5675.7	5682.3	5678.48	5651.5	5655.76	5630.76	5634.34	5640.34	5632.13	5640.88
1	0	0	7619.11	7746.41	7731.47	7653.76	7666.63	7670.36	7687.92	7665.54	7642.24	7617.07	7649.77	7643.62	7915.81	8281.82	8835.73	8777.79	8494.75	8212.27	7997	7869.15	7749.01	7693.53	7621.58	7612.33	7532.17	7486.19	7474.34	7476.92	7415.66	7376.36	7416.18	7388.98	7398.55	7381.21	7379.24	7379.46	7374.98	7373.82	7384.12	7344.89	7328.56	7369.75	7338.87	7333.44	7324.78	7323.61	7308.53
1	0	0	7434.33	7463.74	7458.8	7486.05	7445.13	7480.71	7409.8	7400.45	7417.98	7391.33	7393.7	7368.12	7698.47	8024.19	8473.41	8458.28	8099.65	7822.96	7706.97	7599.53	7485.76	7443.81	7316.98	7287.68	7279.16	7234.79	7222.65	7209.03	7179.39	7155.67	7138.23	7131.84	7130.46	7085.36	7084.15	7089.98	7081.87	7083.57	7049.71	7091.56	7085.07	7072.67	7030.49	7061.31	7066.87	7038.89	7033.65
1	0	0	3017.87	3069.29	3050.03	3054	3049.3	3066.42	3041.15	3032.05	3035.87	3015.22	3017.93	3027.39	3222.89	3491.14	3842.66	3869.65	3672.58	3466.22	3363.74	3285.3	3199.04	3137.5	3096.84	3075	3060.08	3022.18	3016.65	3000.63	2996.2	2973.36	2963.4	2935.31	2962.2	2921.59	2945.74	2925.64	2935.58	2940.1	2930.4	2944.01	2914.31	2925.67	2914.5	2945.79	2910.34	2926.31	2926.94
1	0	0	2408.72	2431.04	2421.14	2430.07	2429.14	2438.12	2431.78	2419.54	2427.02	2409.92	2419.76	2431.32	2540.75	2686.74	2886.86	2884.08	2762.36	2656.57	2581.16	2540.75	2483.46	2460.39	2420.27	2417.89	2395.6	2388.79	2380.63	2362.97	2379.94	2365.41	2348.52	2343.04	2345.99	2345.16	2335.81	2326.11	2328.17	2327.35	2339.92	2336.89	2331.17	2329.93	2331.59	2334.23	2333.95	2331.33	2329.73
1	0	0	6198.56	6239.89	6251.32	6241.95	6255.78	6238.96	6235.61	6206.5	6199.42	6140.73	6187.37	6215.87	6444.35	6766.85	7229.58	7103.18	6898.53	6664.23	6498.32	6404.33	6319.42	6266.9	6182.9	6163.62	6167.03	6092.58	6081.44	6006.61	6039.46	6047.46	6049.88	5985.65	6031.07	6015.01	6009.64	5998.25	6017.8	6035.11	6012.95	5993.61	5993.75	5986.89	5997.99	5970.42	5933.39	5969.68	5927.96
1	0	0	4682.01	4739.15	4717.81	4684.57	4684.7	4678.77	4658.51	4684.31	4669.53	4644.38	4657.49	4654.08	4959.57	5507.24	6297.3	6524.03	6289.55	5887.3	5594.35	5418.64	5290.64	5183.08	5119.48	5089.46	5014.25	4966.13	4940.77	4879.19	4828.46	4817.85	4863.44	4829.95	4805.61	4777.98	4784.08	4771.07	4779.36	4770.83	4758.79	4753.13	4716.94	4744.62	4713.37	4694.63	4680.02	4674.52	4720.14
1	0	0	4544.72	4573.77	4554.39	4534.23	4517.91	4558.78	4547.53	4515.47	4498.99	4498.45	4509.74	4507.59	4645.14	4951.22	5455.72	5669.8	5543.7	5366.49	5182.86	5079.33	4940.9	4878.67	4744.39	4699.71	4632.18	4577.8	4529.12	4553.94	4501.03	4441.35	4456.5	4440.29	4474.62	4441.46	4395.91	4416.82	4395.29	4400.97	4399.39	4407.22	4388.58	4377.05	4355.46	4354.8	4389.59	4367.25	4384.16
1	0	0	3558.06	3601.93	3605.54	3589.59	3570.58	3567.06	3564.19	3561.81	3556.72	3545.94	3533.58	3541.98	3633.89	3782.17	4056.58	4156.58	4194.04	4307.57	4463.08	4631.26	4751.01	4811.37	4689.27	4545.58	4438.33	4350.77	4254.58	4234.24	4181.81	4126.89	4069.82	4013.66	4015.91	3941.52	3946.45	3905.65	3848.83	3844.73	3813.65	3825.35	3794.17	3786.03	3744.66	3743.64	3718.98	3712.45	3731.53
1	0	0	6779.79	6917.73	6833.29	6780.33	6796.53	6792.44	6831.01	6803.21	6806.8	6747.87	6747.43	6821.39	7034.28	7284.69	7671.77	7593.82	7373.16	7158.49	7028.21	6859.71	6809.01	6748.81	6706.71	6709.3	6623.37	6596.27	6629.72	6543.24	6534.02	6497.11	6534.63	6500.96	6474.32	6459.71	6498.64	6461.66	6473.64	6476.87	6511.85	6460.56	6433.39	6461.54	6481.05	6443.49	6440.34	6499.45	6434.89
1	0	0	8019.19	8105.95	8108.02	8066.66	8040.39	8024.97	8056.04	7973.41	8063.36	7970.3	8027.1	7976.78	8202.51	8386.48	8909.62	8823.07	8602.82	8461.9	8247.94	8148.79	8051.68	7999.73	7941.73	7867.94	7842.44	7844.38	7812.97	7697.97	7719.77	7714.89	7724.47	7679.64	7696.4	7636.22	7699.89	7647.83	7657.24	7701.6	7677.74	7697.45	7632.47	7652.9	7614.93	7672.84	7613.91	7599.42	7595.27
1	0	0	6498.59	6584.92	6583.17	6580.62	6560.55	6569.94	6562.27	6563.27	6553.87	6553.37	6583.79	6585.11	6674.87	6827.18	7008.19	6973.91	6827.7	6706.86	6620.29	6561.61	6479.67	6486.76	6444.59	6435.58	6391.81	6359.84	6367.47	6368.82	6341.73	6320.41	6308.1	6300.13	6331.5	6319.48	6303.6	6284.55	6265.16	6283.39	6300.27	6293.5	6281.2	6273.13	6285.48	6270.31	6284.71	6270.8	6259.09
1	0	0	5775.41	5818.36	5786.82	5757.85	5752.99	5773.55	5788.03	5756.5	5736.35	5725.12	5734.14	5708.09	5888.09	6310.68	7060.39	7123.43	6740.66	6523.13	6379.11	6329.6	6205.29	6108.65	5999.77	5909.47	5825.69	5707.46	5696.1	5673.11	5627.16	5575.48	5574.51	5571.34	5602.32	5532.74	5497.17	5547.91	5485.73	5488.85	5495.34	5474.94	5492.32	5492.02	5457.69	5484.32	5478.6	5465.02	5458.41
1	0	0	4553.34	4615.9	4606.78	4619.18	4629.02	4622.2	4608.13	4579.06	4580.61	4572.48	4585.6	4582.44	4656.86	4748.94	4889.88	4845.64	4757.47	4675.94	4618.6	4595.97	4539.25	4549.98	4502.6	4512.25	4471.07	4477.9	4475.6	4453.71	4446.44	4425.3	4424.02	4415.17	4414.72	4396.8	4396.6	4412.21	4409.33	4400.69	4413.05	4400.18	4402.87	4401.18	4395.56	4404.97	4390.7	4398.09	4394.02
1	0	0	7038.58	7096.23	7087.94	7078.26	7034.1	7043.58	7023.4	6990.35	7034.4	6990.06	6995.79	7035.99	7303.73	7597.92	8182.37	8109.7	7762.2	7491.3	7295.82	7218.8	7100.62	7040.04	6965.98	6952.83	6912.25	6886.39	6850.86	6826.13	6813.25	6775.69	6780.1	6723.85	6770.52	6733.03	6730.04	6742.36	6726.88	6725.76	6752.11	6739.46	6743.92	6744.8	6708.29	6726.85	6675.5	6688.97	6698.07
1	0	0	7331.58	7426.31	7447.21	7446.43	7372.6	7377.92	7398.96	7356.92	7373.51	7336.28	7337.75	7343.11	7509.37	7826.65	8376.76	8586.75	8284.81	7989.37	7748.59	7597.81	7490.57	7436.62	7350.69	7307.37	7250.25	7215.1	7205.61	7150.72	7124.19	7135.01	7104.84	7073.07	7084.78	7060.3	7052.26	7048.27	7046.23	7043.11	7030.39	7007.87	7020.67	7032.14	7014.25	7010.45	6983.45	6999.19	7025.99
1	0	0	6093.07	6205.76	6197.69	6139.3	6129.3	6132.57	6108.64	6096.72	6091.23	6039.89	6084.11	6051.37	6393.93	6846.94	7492.38	7506.24	7198.82	6914.07	6700.92	6524.41	6422.89	6391.74	6308.8	6251.07	6194.64	6157.94	6136.72	6078.56	6074.01	6042.54	6045.64	5985.38	5971.12	5981.9	5982.1	5982.55	5957.49	5960.41	5947.53	5915.44	5897.04	5910.11	5893.63	5904.16	5849.07	5851.89	5839.37
1	0	0	7341.9	7456.63	7419.22	7385.98	7359.74	7327.09	7326.62	7326.07	7397.99	7321.81	7260.31	7320.29	7445.89	7708	8259.2	8139.26	7912.84	7658.05	7499.88	7393.84	7256	7294	7212.91	7165.31	7119.29	7140.27	7154	7075.21	7069.01	7009.11	7038.58	7032.9	7033.1	7038.27	7040.39	7068.43	7004.04	6991.74	7012.71	6988.47	6997.77	6977.01	7014	7027.21	6925.59	6936.17	7040.94
1	0	0	4608.17	4648.63	4664.05	4643.38	4618.79	4614.99	4614.37	4593.1	4592.51	4565.61	4584.88	4589.21	4679.11	4857.8	5157.2	5352.82	5431.94	5320.91	5106.52	4973.23	4843	4790.72	4682.41	4657.92	4602.64	4586.24	4531.62	4540.79	4482.59	4459.05	4486.09	4478.85	4478.1	4468.45	4424.95	4424.86	4415.78	4420.2	4410.77	4418.48	4389.12	4419.38	4418.18	4377.67	4397.96	4389.18	4391.83
1	0	0	7257.67	7362.98	7340.81	7317.37	7326.27	7346.35	7330.94	7290.36	7299.53	7313.04	7325.09	7333.07	7527.6	7783.38	8330.66	8181.42	7889.5	7660.06	7499.11	7419.18	7278.76	7282.95	7171.43	7172.91	7072.09	7069.33	7036.01	7057.89	7039.65	7009	7008.5	6942.73	7020.94	6972.05	6914.98	6959.3	6923.01	6950.65	6927.51	6948.3	6947.77	6937.87	6928.29	6938.24	6929.04	6946.16	6922.39
1	0	0	6320.63	6396.01	6376.68	6356.13	6339.41	6352.03	6310.11	6313.29	6295.4	6296.68	6301.37	6295.35	6427.79	6729.49	7133.93	7201.69	6875.89	6667.78	6540.84	6481.09	6380.92	6319.34	6264.73	6224.64	6186.03	6144.5	6114.69	6146.37	6082.1	6061.01	6082.03	6061.57	6079.82	6062.56	6030.07	6031.49	6008.72	6052.66	6043.18	6038.09	6009.07	6050.7	5980.08	6015.09	6018.45	6003.93	6013.47
1	0	0	5504.92	5569.7	5559.86	5556.2	5543.81	5543.51	5536.32	5507.75	5503.87	5519	5489.18	5490.79	5592.28	5814.04	6184.19	6349.42	6310.58	6308.29	6425.17	6298.24	6066.85	5964.08	5842.77	5754.04	5696.32	5624.44	5577.96	5569.49	5542.76	5494.42	5481.22	5454.07	5471.46	5416.54	5403.16	5394.86	5368.33	5365.89	5363.72	5352.76	5333.35	5323.28	5320.46	5323.21	5310.37	5311.27	5319.58
1	0	0	5346.97	5409.11	5393.39	5388.81	5361.39	5354.74	5340.8	5328.2	5343.62	5308.77	5307.38	5313.06	5629.57	6108.56	6876.36	6913.45	6499.1	6135.2	5862.92	5702.28	5573.07	5509.85	5419.7	5395.41	5344.81	5294.81	5294.83	5222.19	5229.57	5204.1	5209.01	5173.62	5149.37	5141.75	5144.13	5135.65	5141.56	5125.38	5125.25	5107.99	5083.48	5109.6	5116.02	5128.27	5075.8	5091.23	5085.81
1	0	0	4874.48	4931.35	4928.49	4906	4886.62	4893.44	4848.44	4831.84	4856.75	4844.26	4830.69	4869.49	5196.07	5583.36	6250.75	6306.41	6000.98	5707.39	5509.6	5417.69	5309.2	5247.28	5140.34	5076.52	5017.38	4995.23	4935.98	4942.99	4889.98	4865.84	4859.25	4804.73	4829.76	4764.65	4756.88	4789.22	4755.75	4760.56	4753.2	4735.86	4742.02	4745.69	4715.99	4742.07	4688	4699.13	4701.32
1	0	0	5398.57	5442.98	5435.18	5440.23	5427.38	5446.49	5434.99	5407.34	5403.91	5380.15	5399.49	5409.46	5582.38	5746.17	5990.62	5910.54	5777.29	5631.88	5552.39	5494.27	5397.16	5357.43	5323.97	5291.4	5281.83	5269.78	5266.39	5225.01	5224.91	5198.63	5193.04	5173.77	5202.95	5173.98	5163.11	5156.94	5148.71	5155.64	5162.2	5181.72	5143.41	5149.22	5151.48	5148.78	5147.76	5127.36	5126.86
1	0	0	5758.62	5815.7	5816.49	5785.17	5779.91	5770.19	5734.55	5737.87	5742.29	5712.84	5701.99	5716.55	6012.15	6507.26	7266.31	7466.06	7205.48	6839.56	6547.25	6386.54	6228.09	6128.59	6032.86	5988.72	5931.2	5886.48	5866.77	5804.66	5772.78	5755.38	5774.08	5726.74	5729.48	5691.02	5691.14	5694.22	5671.32	5668.15	5671.44	5638.56	5626.96	5653.11	5628.39	5637.42	5587.49	5592.56	5596.24
1	0	0	3789.87	3850.44	3838.11	3827.56	3820.06	3807.24	3815.21	3814.49	3794.03	3773.15	3777.81	3801.99	4095.26	4621.13	5321.67	5435.85	5028.5	4692.44	4425.52	4290.93	4137.95	4071.37	3965.94	3923.47	3883.42	3855.57	3816.44	3781.08	3758.24	3744.52	3775.15	3730.68	3728.2	3739.25	3732.96	3714.47	3698.42	3712.23	3722.52	3671.79	3667.35	3681.49	3691.27	3667.6	3683.34	3651.92	3640.15
1	0	0	7371.32	7425.41	7446.77	7431.62	7440.96	7434.52	7437.11	7401.57	7375.95	7350.38	7395.53	7361.52	7545.63	7789.49	8213.18	8097.05	7912.76	7723.88	7566.91	7479.24	7372.17	7344.85	7294.68	7247.85	7223.38	7184.75	7191.89	7155.94	7144.8	7128.66	7152.15	7076.59	7108.82	7094.17	7091.85	7068.52	7048.63	7088.32	7079.32	7060.92	7021.53	7100.7	7054.39	7055.69	7034.61	7045.33	7057.33
1	0	0	7271.75	7335.86	7357.01	7336.09	7309.86	7336.18	7320.64	7299.86	7300.12	7271.61	7282.5	7289.8	7478.73	7820.57	8271.48	8193.1	7912.61	7654.32	7496.43	7420.5	7310.55	7263.75	7209.45	7182.09	7125.97	7096.78	7083.76	7080.58	7056.75	7033.59	7020.81	6985.99	7015.38	6970.92	6982.37	6986.68	6933.58	6983.03	6984.83	6983.19	6966.98	6974.42	6928.47	6972.87	6941.76	6944.41	6952.95
1	0	0	7525.33	7599.76	7608.78	7609.5	7621.28	7657.85	7660.5	7655.93	7652.6	7662.56	7687.56	7688.9	7877.56	8139.69	8683.48	8662.02	8311.99	8057.92	7896.94	7778.65	7630.52	7598.67	7555.23	7514.6	7428.3	7446.06	7366.85	7422.92	7365.89	7307.3	7326.19	7281.6	7306.9	7305.4	7266.9	7274.4	7237.86	7228.93	7251.19	7239.52	7243.97	7232.61	7174.33	7206.81	7196.95	7193.48	7213.29
1	0	0	6406.19	6491.86	6475.25	6467.41	6431.12	6443.66	6415.48	6417.93	6446.88	6391.53	6385.02	6405	6690.35	7095.55	7713.88	7700.59	7395.17	7105.88	6908.38	6754.99	6662.08	6597.76	6515.27	6456.53	6451.93	6397.53	6396.2	6343.56	6321.77	6300.76	6304.45	6262.06	6263.4	6241.42	6242.59	6249.21	6219.27	6223.91	6233.48	6201.58	6169.07	6191.4	6186.58	6181.54	6169.29	6157.74	6176.09
1	0	0	6027.8	6069.22	6091.22	6047.45	6082.45	6045.25	6020.14	6006.25	6051.12	5971.19	5990.79	5974.24	6241.37	6657	7484.22	7485.33	7084.22	6695.86	6452.22	6356.15	6202.15	6153.27	6016.48	5999.69	5974.3	5920.34	5947.09	5855.33	5867.18	5836.83	5827.33	5796.8	5823.47	5758.26	5762.55	5803.17	5766.7	5749.1	5776.26	5751.83	5737.26	5752.26	5737.29	5758.9	5716.97	5698.08	5746.69
1	0	0	6005.51	6052.85	6072.68	6058.34	6030.76	6021.3	5989.38	5974.71	6027	5984.59	5958.29	5970	6282.29	6895.01	7986.83	8220.63	7640.04	7179.76	6839.29	6632.4	6469.3	6380.9	6224.01	6136.68	6095.39	6037.61	6016.4	5979.45	5928.24	5902.47	5888.96	5852	5872.32	5810.48	5802.93	5823.22	5786.26	5820.69	5826.76	5810.11	5789.36	5809.68	5781.01	5789.58	5742.23	5744.61	5770.02
1	0	0	2828.22	2840.8	2853.46	2869.83	2874.06	2885.31	2863.45	2849.55	2864.54	2825.15	2847.99	2861.68	2995.7	3146.34	3327.04	3302.23	3205.39	3090.72	3015.99	2961.5	2899.09	2888.92	2851.05	2838.28	2806.39	2806.64	2800.54	2776.06	2787.24	2768.61	2772.2	2748.26	2774.13	2753.83	2757.39	2739.35	2744.57	2742.81	2744.65	2757.14	2729.64	2735.86	2739.02	2735.39	2736.27	2744.78	2731.5
1	0	0	7507.97	7578.06	7611.33	7556.23	7558.57	7509.06	7521.94	7499.32	7514.74	7470.58	7475.39	7510.58	7721.39	8120.53	8772.84	8882.55	8482.56	8150.72	7909.02	7793.56	7642.47	7588.56	7428.93	7440.57	7372.42	7336.89	7332.26	7276.01	7254.24	7200.4	7198.66	7190.72	7193.88	7145.97	7104.3	7142.38	7130.62	7078.72	7105.38	7129.4	7080.62	7112.31	7061.49	7071.34	7123.41	7029.66	7085.69
1	0	0	5383.26	5466.9	5450.4	5447.83	5448.62	5451.78	5428.25	5431.76	5424.64	5394.05	5409.75	5401.23	5499.36	5698.24	5999.82	5937.51	5768.23	5625.81	5506.82	5457.88	5409.82	5400.35	5345.42	5340.95	5292.74	5282.02	5268.11	5264.76	5237.88	5217.66	5231.9	5226.99	5208.84	5207.27	5195.99	5200.07	5177.93	5193.09	5195.44	5188.63	5166.64	5180.2	5183.47	5201.67	5167.88	5170.1	5187.77
1	0	0	6724.89	6804.49	6804.2	6782.52	6774.11	6757.27	6727.77	6703.46	6762.38	6705.62	6722.48	6746.97	6934.83	7225.82	7710.64	7600.22	7427.02	7075.95	6948.53	6898.82	6793.41	6758.95	6616.01	6614.54	6606.22	6584.03	6547	6523.62	6529.98	6493.06	6492.19	6467.35	6456.25	6436.25	6435.34	6454.95	6469.59	6439.66	6470.24	6403.15	6450.58	6421.94	6413.96	6439.6	6387.64	6411.95	6417.48
1	0	0	6084.93	6149.4	6160.32	6146.65	6127.63	6104.31	6084.51	6064.71	6126.4	6067.29	6063.38	6060.59	6339.7	6846.91	7703.86	7754.91	7308.96	6904.69	6647.5	6469.73	6368.58	6297.64	6186.3	6121.46	6079.53	6058.16	6037.36	5962.33	5958.34	5938.91	5943.56	5882.67	5898.12	5829.21	5866.4	5864.63	5848.02	5847.65	5866.2	5816.01	5832.07	5846.51	5831.54	5857.96	5780.8	5808.69	5813.77
1	0	0	6227.78	6300.07	6283.08	6249.11	6269.07	6266.68	6293.06	6267.97	6244.22	6243.83	6250.09	6260.78	6412.42	6623.47	6974.65	7010.94	6726.84	6575.82	6438.12	6369.89	6279.99	6268.52	6238.35	6207.29	6134.24	6116.32	6101.04	6141.86	6101.74	6102.32	6124.97	6125.8	6167.05	6122.97	6084.96	6057.85	6036.24	6023.93	6025.71	6028.17	5986.1	5995.89	5931.8	5935.75	5955.28	5951.28	5933.33
1	0	0	2870.8	2924.74	2897.54	2912.37	2890.33	2883.51	2885.29	2877.88	2894.84	2879.81	2873.82	2883.03	3236.15	3672.67	4325.24	4326.72	3922.88	3593.27	3381.11	3234.03	3114.28	3062.75	3002.71	2951.05	2930.88	2896.78	2889.9	2867.88	2836.33	2827.09	2837.78	2811.9	2790.67	2796.88	2795.05	2791.89	2775.65	2783.99	2774.03	2771.6	2764.42	2777.91	2764.29	2774.47	2753.54	2757.16	2760.19
1	0	0	6431.06	6488.89	6473.2	6429.54	6423.76	6421.37	6417.38	6411.8	6405.57	6359.61	6358.75	6402.94	6645.17	7205.78	8007.77	8163.7	7704.24	7291.1	7026.56	6830.35	6665.85	6575.98	6516.42	6469.45	6407.42	6356.86	6324.48	6265.28	6253.97	6238.62	6237.15	6245.26	6207.78	6205.67	6206.09	6201.81	6194.37	6193.56	6197.37	6137.71	6162.4	6163.17	6164.43	6127.67	6158.86	6135.58	6121.33
1	0	0	5312.98	5352.24	5362.6	5367.9	5371.6	5331.19	5281.07	5290.21	5317.28	5292.12	5284.97	5279.64	5541.04	6002.83	6821.75	6955.49	6563.91	6159.59	5883.75	5699.07	5602.05	5502.15	5406.91	5357.22	5333.82	5303.75	5266.95	5197.06	5188.7	5191.92	5202.07	5146.04	5157.12	5093.4	5115.87	5127.09	5133.38	5123.46	5114.84	5066.52	5091.27	5084.45	5101.33	5113.06	5044.78	5065.78	5066.9
1	0	0	3516.94	3556.81	3543.69	3530.39	3533.57	3539.31	3528.49	3534.74	3515.34	3510.31	3513.3	3521.71	3593.95	3699.34	3899.72	3910.67	3773.9	3699.78	3634.7	3599.65	3522.18	3546.08	3498.44	3498.61	3447.07	3448.96	3405.55	3441.94	3404.49	3392.69	3382.19	3368.72	3393.05	3381.1	3381.35	3364.71	3354.17	3351.77	3355.1	3378.99	3350.21	3362.15	3344.15	3355.04	3360.02	3362.23	3373.26
1	0	0	7478.14	7553.39	7560.77	7550.89	7504.03	7538.39	7518.38	7519.83	7489.02	7458.32	7484.48	7481.79	7668.71	7992.24	8477.99	8353.38	8079.21	7846.71	7689.9	7599.14	7485.92	7457.92	7385.52	7362.66	7321.69	7304.51	7272.73	7254.11	7257.03	7219.79	7227.66	7175.47	7213.34	7177.9	7160.46	7192.02	7160.37	7165.25	7184.47	7185.16	7134.12	7171.82	7152.48	7159.64	7152.41	7135.02	7169.93
1	0	0	6389.84	6405.46	6481.42	6436.02	6424.33	6444.66	6397.68	6340.04	6406.53	6415.11	6400.14	6371.97	6482.92	6711.16	7178.85	7332.06	6989.17	6741.43	6623.01	6507.65	6429.67	6395.9	6280.65	6275.46	6196.78	6188.48	6106.83	6165.69	6096.15	6073.24	6078.34	6058.05	6077.06	6030.92	6051.78	6083.6	6020.72	6040.6	6036.15	6014.96	5975.78	6037.69	5961.55	6010.53	6004.76	5960.67	6076.09
1	0	0	5875.56	5947.48	5942.64	5938.4	5922.57	5909.09	5862.81	5856.89	5889.53	5851.5	5850.06	5856.7	6130.6	6641.44	7693.07	7878.27	7366.99	6868.33	6578.67	6414.7	6262.85	6181	6065.32	5968.12	5918.91	5891.23	5832.51	5806.09	5761.1	5733.39	5735.78	5692.81	5698.3	5649.58	5653.53	5660.46	5659.79	5647.22	5630.01	5608.09	5616.89	5642.28	5633.78	5619.16	5585.22	5586.15	5614.23
1	0	0	6536.34	6618.2	6585.41	6595.68	6592.12	6586.8	6584.06	6568.96	6542.44	6530.6	6577.18	6621.9	6749.33	6891.8	7123.96	7084.09	6910.73	6759.56	6683.48	6627.73	6522	6514.67	6475.73	6453.05	6396.33	6361.72	6352.91	6374.05	6348.73	6303.27	6305.02	6295.13	6342.69	6308.32	6274.87	6277.73	6261.6	6276.27	6308.61	6302.61	6292.11	6300.33	6264.1	6270.07	6255.06	6256.48	6292.78
1	0	0	2883.56	2919.24	2914.2	2909.85	2901.01	2901.5	2899.1	2882.7	2903.09	2877.88	2879.47	2888.33	3141.64	3497.82	3995.56	4035.79	3801.34	3525.27	3346.08	3246.2	3176.45	3107.38	3047.58	3006.45	2989.17	2968.26	2946.39	2926.51	2885.59	2881.75	2885.42	2863.82	2855.52	2851.58	2850.86	2836.14	2838.49	2831.47	2818.42	2813.27	2824.54	2841.83	2831.43	2814.58	2811.96	2812.16	2818.13
1	0	0	7228	7301.77	7298.7	7304.13	7248.81	7263.68	7226.42	7212.1	7252.45	7180.04	7205.16	7208.9	7465.15	7731.35	8164.7	8040.27	7798.78	7599.84	7437.91	7346.09	7263.25	7197.18	7110.67	7097.87	7074.16	7035.39	6990.33	6984.08	6977.6	6956.5	6947.56	6888.12	6895.18	6902.01	6914.64	6891.01	6868.08	6865.96	6898.22	6843.56	6834.8	6873.1	6868.51	6846.56	6841.93	6828.93	6820.53
1	0	0	5718.41	5824.36	5821.95	5781.43	5752.26	5771.71	5754.68	5790.32	5744.13	5719.85	5757.51	5741.34	5879.75	6120.83	6566.5	6482.98	6259.18	6090.35	5932.91	5861.09	5757.91	5709.25	5688.37	5673.35	5629.02	5591.05	5583.66	5578.05	5568.22	5517.87	5562.54	5556.3	5524.51	5513.38	5496.81	5480.1	5483.53	5494.38	5525.27	5534.51	5488.68	5516.87	5461.67	5431.85	5460.95	5466.41	5445.66
1	0	0	7884.16	7958.59	8000.82	8002.3	7996.57	8002.2	7987.42	7981.38	7974.86	7909.31	7930.46	7934.71	8124.56	8464.59	9004.26	8895.49	8587.07	8327.59	8156.08	8075.02	7941.54	7899.99	7810.99	7807.61	7738.04	7713.27	7689.59	7658.85	7610.05	7633.8	7626.7	7545.62	7565.42	7578.46	7554.7	7550.43	7561.08	7531.37	7537.91	7539.09	7548.12	7542.07	7505.18	7540.01	7525.59	7515.65	7517.57
1	0	0	5035.03	5066.35	5050.4	5050.53	5035.17	4992.34	5021.02	4983.32	5011.47	4938.91	4958.35	5006.01	5259.49	5535.53	5971.68	5925.81	5701.93	5476.8	5307.96	5234.16	5126.96	5067.29	4998	4984.53	4943.36	4901.51	4882.96	4835.57	4790.58	4794.55	4813.36	4776.42	4755.83	4742.43	4726.91	4720.02	4686.59	4734.25	4721.4	4698.12	4676.32	4674.2	4674.32	4679.18	4627.99	4660.38	4660.38
1	0	0	3748.51	3758.52	3775.72	3746.49	3743.16	3758.8	3748.1	3716.2	3735.33	3737.8	3726.84	3728.18	3856.06	4050.74	4434.89	4492.96	4278.99	4159.59	4067.34	4042.96	4004.5	3965.29	3870.55	3813.85	3760.07	3755.01	3719.32	3736.96	3698.32	3687.3	3664.73	3652.33	3671.74	3627.33	3629.11	3639.05	3611.51	3611.48	3600.3	3621.88	3604.44	3604.85	3567.45	3610.87	3595.89	3583.84	3600.35
1	0	0	7453.49	7582.42	7565.82	7519.24	7467.74	7509.36	7463.04	7409.4	7418.14	7399.79	7377.73	7409.85	7609.13	7921.96	8421.04	8342.93	8109	7851.7	7667.97	7540.69	7436.29	7385.21	7303.21	7227.88	7219.92	7171.01	7140.82	7087.37	7086.03	7078.07	7084.46	7009.09	7019.1	6982.58	6999.93	6964.18	6961.39	6986.68	6956.29	6913.16	6916.89	6939.35	6918.62	6928.35	6871.22	6872.9	6859.35
1	0	0	6170.38	6224.55	6250.26	6194.3	6170.65	6207.38	6208.15	6183.69	6191.9	6186.37	6152.29	6175.46	6357.18	6603.82	7049.17	7002.67	6736.15	6518.4	6377	6326.99	6204.68	6168.51	6111.92	6092.58	6029.14	6000.86	5979.25	6039.54	5990.1	5953.25	5954.84	5939.05	5960.9	5951.58	5929.52	5932.59	5911.69	5924.46	5918.97	5954.21	5909.66	5916.62	5882.95	5890.69	5891.28	5887.51	5930.23
1	0	0	2354.42	2386.02	2381.88	2388.9	2381.58	2375.89	2366.05	2347.45	2373.16	2361.37	2345.68	2344.66	2391.38	2462.63	2615.33	2716.42	2780.79	2854.71	2934.41	3056.29	3104.33	3161.1	3040.46	2975.82	2904.66	2860.84	2800.64	2756	2753.88	2716.35	2674.57	2618.47	2637.89	2574.56	2580.15	2570.51	2554.04	2544	2529.59	2507.4	2508.18	2488.46	2494.9	2498.93	2439.44	2448.6	2467.08
1	0	0	6161.45	6211.82	6209.97	6180.82	6189.19	6180.7	6195.75	6171.92	6185.07	6145.02	6145.83	6157.09	6247.9	6491.77	6880.07	6841.55	6601.02	6438.53	6313.56	6234.42	6138.96	6113.89	6070.96	6052.77	6001.4	6017.91	5991.45	5986.05	5921.52	5937.78	5936.18	5923.82	5938.99	5910.17	5900.85	5907.95	5918.47	5936.48	5963.35	5924.89	5921.18	5921.77	5899.72	5903.33	5895.74	5905.37	5879.84
1	0	0	6976.37	7037.63	7041.22	7005.64	7000.52	6999	7008.37	6985.46	6961.23	6972.17	6965.73	6971.6	7114.22	7337.13	7669.17	7600.22	7377.41	7224.67	7082.22	7035.39	6940.5	6914.38	6855.72	6854.05	6796.38	6788.41	6755.6	6756.55	6740.65	6707.25	6731.46	6704.96	6713.05	6698.26	6680.1	6683.51	6675.24	6671.05	6683.96	6689.48	6660.06	6693.73	6645.42	6685.43	6661.38	6680.9	6668.59
1	0	0	2834.91	2869.01	2871.52	2853.55	2853.61	2856.76	2831.55	2836.64	2839.25	2821.91	2823.67	2839.75	3056.29	3325.18	3759.13	3764.71	3556.16	3321.66	3176.45	3079.02	2990.75	2955.79	2898.4	2871.51	2830.19	2817.29	2813.63	2781.98	2778.25	2763.12	2763.44	2750.4	2743.56	2729.65	2752.53	2724.09	2710.81	2715.6	2707.05	2701.9	2696.68	2712.32	2693.55	2715.79	2701.27	2691.45	2705.12
1	0	0	8033.1	8111.09	8116.67	8067.21	8053.48	8038.3	8000.31	7989.17	7983.55	7937.62	7921.67	7949.09	8189.04	8648.11	9260.77	9264.87	8942.09	8615.8	8379.67	8260.3	8141.27	8073.91	7982.98	7888.9	7864.88	7827.9	7797.71	7758.84	7684.02	7687.46	7691.15	7663.47	7631.85	7607.76	7631.4	7607.8	7603.89	7580.93	7574.46	7535.52	7497.01	7552.58	7542.05	7528.82	7476.23	7499.09	7468.36
1	0	0	7572.05	7642.67	7662.36	7630.46	7627.1	7652.5	7621.09	7616.41	7641.73	7600.64	7585.73	7622.75	7810.81	8070.12	8604.59	8545.88	8216.12	7986.78	7834.98	7726.87	7652.76	7609.51	7519.05	7479	7419.98	7414.6	7381.7	7392.74	7367.45	7309.43	7326.38	7267.36	7291.64	7280.86	7232.17	7259.24	7249.22	7196.11	7233.01	7252.44	7220.56	7250.57	7180.71	7237.17	7190.84	7204.9	7202.22
1	0	0	6480.41	6518.39	6538.4	6535.87	6521.59	6515.3	6486.21	6501.71	6469.45	6447.01	6447.32	6471.37	6594.83	6764.01	6985.59	6920.55	6792.21	6631.31	6599.79	6546.71	6434.23	6452.01	6410.62	6359.2	6346.14	6330.27	6321.8	6305.07	6288.2	6267.13	6239.91	6235.64	6264.95	6241.12	6244.53	6224.98	6226.64	6248.33	6238.04	6258.88	6201.96	6220.98	6229.26	6221.84	6208.02	6222.62	6218.26
1	0	0	4727.22	4745.99	4752.95	4760.8	4767.48	4787.3	4767.56	4734.93	4769.65	4725.2	4749.41	4775.17	4859.23	4983.27	5157.92	5080.17	4965.17	4885.47	4813.52	4757.75	4703.64	4698.98	4650.56	4637.61	4639.88	4623.72	4602.36	4602.5	4600.62	4581.06	4567.93	4535.52	4575.4	4557.66	4567.39	4546.7	4543.1	4537.93	4552.76	4571.17	4531.25	4529.53	4506.45	4544.35	4528.81	4523.56	4520.57
1	0	0	4883.62	4934.94	4947	4923.95	4906.75	4914.45	4906.58	4897.17	4879.42	4865.26	4865.62	4883.05	4998.51	5217.03	5610.36	5591.31	5375.39	5212.81	5094.34	5023.9	4926.81	4892.19	4857.16	4833.09	4802.37	4781.85	4765.19	4768.75	4740.39	4721.13	4723.11	4704.85	4715.91	4699.07	4682.53	4681.04	4664.13	4662.33	4665.95	4675.58	4643.71	4663.56	4625.55	4640.35	4642.54	4628.51	4638.87
1	0	0	6787.03	6849.43	6847.31	6860.14	6841.78	6841.18	6818.03	6831.35	6840.66	6790.14	6819.06	6867.31	6970.58	7126.85	7363.72	7299.83	7158.03	7010.12	6921.95	6877.38	6725.6	6777.12	6699.74	6681.08	6653.31	6624.69	6647.68	6610.31	6625	6604.71	6590.43	6551.32	6618.91	6538.8	6550.02	6539.14	6541.8	6552.68	6564.8	6532.66	6511	6513.66	6496.51	6552.72	6534.02	6522.77	6540.37
1	0	0	4951.65	5000.11	5004.2	4993.57	5003.6	5004.12	4981.91	4975.24	4969.61	4968.16	4948.03	4964.28	5035.09	5149.32	5338.79	5278.32	5172.81	5103.69	5022.89	4997.85	4947.92	4948.63	4897	4859	4856.25	4837.83	4827.32	4837.33	4834.4	4801.16	4798.61	4801.47	4799.56	4813.32	4783.25	4791.09	4778.09	4773.99	4791.12	4803.4	4802.81	4808.79	4768.45	4787.84	4787.87	4779.27	4764.45
1	0	0	2855.41	2881.93	2874.67	2851.41	2840.08	2861.89	2855.88	2866.23	2824.8	2836.18	2854.61	2876.44	2897.78	3000.86	3139.2	3168.02	3059.35	3030.92	2951.19	2930.73	2873.62	2879.71	2880.22	2866.11	2822.03	2805.66	2778.42	2768.71	2750.14	2736.09	2766.46	2757.21	2742.88	2741.66	2732.69	2727.3	2718.34	2738.04	2719.88	2734.06	2719.89	2726.52	2723.29	2701.08	2721.61	2724.79	2707.63
1	0	0	4852.58	4905.08	4901.06	4912.41	4893.37	4906.54	4900.79	4891.08	4889.24	4852.23	4856.31	4874.5	5073.39	5256.35	5517.31	5422.56	5287.45	5112.62	5011.29	4952.77	4896.03	4841.51	4799.12	4795.02	4770.48	4755.98	4741.73	4718.45	4724.63	4701.56	4698.81	4655.26	4692.44	4676.84	4691.1	4662.94	4658.23	4657.35	4675.6	4658.62	4655.21	4653.52	4662.09	4670.19	4661.69	4667.86	4644.57
1	0	0	7753.31	7859.16	7936.4	8019.4	8103.06	8200.56	8232.37	8241.86	8222.72	8143.17	8105.26	8118.5	8314.44	8669.52	9241.53	9051.5	8754.14	8443.86	8259.93	8157.25	8004.89	7964.59	7839.99	7832.23	7748.68	7715.78	7677.89	7678.86	7657.13	7615.79	7617.98	7586.71	7627.89	7572.34	7550.38	7546.44	7514.58	7552.04	7503.52	7514.15	7496.69	7521.05	7473.53	7506.77	7479.42	7458.87	7489.11
1	0	0	6084.58	6163.46	6132.19	6126.53	6114.65	6106.9	6056.96	6053.4	6058.58	5998.79	6030.85	6052.06	6320.49	6618	7119.54	7081.13	6849.05	6573.93	6407.6	6298.46	6197.22	6129.61	6078.8	6034.92	5999.98	5959.9	5956.27	5895.77	5894.15	5891.56	5890.5	5864.37	5836.98	5843.28	5875.7	5854.32	5835.4	5859.76	5851.68	5800	5808.18	5819.55	5769.54	5794.23	5742.54	5732.27	5728.88
1	0	0	6946.53	7006.56	7007.78	7032.1	7011.49	7005.12	6981.03	6974.18	6986.55	6971.94	6967.23	6982.09	7071.72	7241.04	7477.91	7397.96	7277.45	7133.13	7036.7	7007.45	6922.12	6907.36	6852.33	6842.87	6806.77	6798.11	6778.4	6762.13	6740.8	6730.19	6714.91	6711.26	6739.44	6712.56	6684.67	6695.99	6671.88	6684.08	6686.44	6675.23	6658.72	6681.18	6656.48	6665.65	6643.62	6636.97	6642
1	0	0	4851.14	4922.18	4910.17	4863.71	4835.8	4840.22	4841.09	4848.99	4822.84	4807.41	4819.45	4845.39	5159.31	5677.83	6440.97	6488.07	6062.91	5750.25	5486.73	5336.92	5184.91	5102.81	5040.18	5002.36	4961.93	4880.4	4850.76	4819.32	4777.17	4756.6	4777.63	4755.57	4730.94	4733.97	4721.54	4695.68	4706.5	4702.89	4709.37	4676.97	4656.37	4682.48	4664.16	4637.79	4665.94	4640.92	4655.13
1	0	0	7356.74	7446.93	7438.12	7419.04	7408.13	7387.14	7326.27	7328.44	7400.17	7346.06	7321.87	7312.29	7619.65	8189.15	9215.74	9342.75	9032.61	8536.24	8241.9	8022.38	7883.67	7792.1	7650.76	7529.9	7529.27	7466.6	7436.83	7367.94	7353.64	7309.72	7318.03	7244.62	7268.22	7148.44	7157.62	7188.64	7167.95	7147.9	7143.75	7095.09	7104.68	7147.23	7116.93	7137.5	7045.11	7055.27	7093.38
1	0	0	4046.93	4075	4082.09	4062.99	4040.36	4032.66	4019.24	4002.84	4038.34	4011.15	4005.22	3997.82	4244.3	4581.73	5157.24	5211.75	4888.54	4619.07	4411.74	4287.52	4212.82	4158.45	4105.83	4058.78	4046.41	4007.16	3998.23	3949.05	3922.63	3928.88	3934.96	3908.62	3912.46	3883.86	3871.67	3878.8	3874.12	3875.89	3866.59	3871.65	3861.51	3861.78	3861.03	3851.37	3840.19	3819.17	3836.48
1	0	0	5511.3	5572.68	5562.35	5575.03	5546.74	5540.87	5546.33	5510.9	5508.15	5512.34	5507.96	5535.61	5609.66	5730.66	5927.48	5871.61	5764.28	5674	5602.73	5553.91	5477.97	5485.31	5431.29	5436.73	5407.89	5393.5	5365.81	5380.95	5367.63	5334.88	5309.99	5324.61	5351.35	5335.62	5310.82	5298.86	5295.85	5317.25	5316.83	5332.09	5297.02	5311.7	5292.06	5321.49	5329.51	5290.91	5296.59
1	0	0	5288.15	5346.67	5346.43	5321.36	5288.07	5294.98	5276.4	5266.45	5269.07	5254.65	5243.54	5260.44	5437.34	5748.68	6275.49	6466.33	6064.11	5820.78	5663.26	5584.32	5433.65	5403.74	5314.06	5255.85	5218.03	5173.74	5118.46	5156.26	5097.29	5064.99	5048.77	5058.42	5090.35	5052.96	5018.36	5068.21	5000.65	5015.13	4995.62	5039.88	5042.15	5014.08	4961.8	5018.16	5006.54	4982.39	5039.65
1	0	0	3325.39	3358.77	3359.15	3334.68	3336.68	3331.84	3350.42	3341.83	3323.26	3323.86	3327.4	3330.92	3392.08	3518.03	3729.89	3767.61	3687.33	3648.28	3637.43	3668.49	3662.09	3706.82	3744.76	3716.21	3611.85	3564.47	3519.37	3505.46	3438.97	3416.29	3394.5	3367.48	3375.23	3362.05	3336.68	3312.93	3307.26	3306.48	3315.27	3300.94	3286.46	3287.91	3267.65	3270.99	3260.01	3262.36	3266.7
1	0	0	5993.95	6054.85	6044.11	5997.66	6027.5	6005.9	5981.32	6001.79	5962.45	5923.71	5962.06	5982.35	6161.31	6518.47	7133.89	7165.25	6839.83	6550.56	6353.05	6211.5	6118.09	6031.09	5990.62	5955.87	5916.91	5857.15	5826.54	5801.82	5760.24	5762.42	5778.38	5784.31	5739.15	5757.85	5778.51	5716.7	5726.06	5728.18	5757.99	5704.55	5689.04	5725.21	5702.12	5695.45	5694.99	5698.95	5658.48
1	0	0	5747.9	5823.19	5785.84	5779.21	5774.19	5767.02	5759.6	5778.58	5737.58	5743.75	5724.95	5770.41	5874.88	6199.32	6639.73	6626.73	6363.29	6152.93	5998.89	5916.92	5797.27	5791.96	5763.13	5731.32	5658.62	5635.72	5610.27	5643.9	5569.32	5562.24	5586.01	5532.43	5575.5	5560.68	5529.28	5525.66	5510.22	5536.39	5534.23	5505.84	5498.99	5521.38	5471.83	5504.13	5503.86	5501.25	5496.32
1	0	0	7479.74	7575.63	7557.48	7529.41	7483.59	7531.4	7513.81	7559.81	7481.65	7430.87	7486.33	7507.17	7670.37	7999.24	8368.07	8380.23	8059.3	7896.44	7720.34	7576.72	7519.97	7437.44	7451.31	7382.5	7342.65	7275.71	7210.34	7232.03	7190.07	7173.33	7216.63	7215.21	7189.75	7216.77	7202.76	7171.99	7179.06	7194.39	7185.06	7181.55	7173.21	7190.84	7105.88	7114.43	7130.86	7123.34	7109.17
1	0	0	5358.14	5433.24	5405.83	5403.43	5379.9	5397.85	5374.79	5385.67	5387.09	5341.7	5321.26	5353.75	5634.54	6168.54	7079.56	7214.06	6752.93	6360.8	6103.59	5906.21	5763.06	5688.13	5614.4	5540.3	5486.56	5448.57	5397.53	5369.69	5330.31	5319.82	5323.24	5301.75	5277.13	5288.89	5245.57	5255.17	5251.83	5251.7	5239.85	5232.87	5202.46	5210.44	5207.31	5196.66	5197.15	5168.3	5204.82
1	0	0	2703.42	2745.36	2742.02	2715.44	2719.72	2701.3	2706.82	2710.09	2711.9	2700.91	2702.11	2726.99	3077.93	3550.87	4211.11	4275.17	3887.11	3577.66	3336.98	3178.68	3065.72	3003.96	2923.07	2879.63	2851.7	2796.6	2768.97	2740.87	2717.65	2715.81	2706.64	2675.85	2663.83	2658.81	2668.01	2650.82	2635.28	2641.51	2646.39	2650.99	2620.48	2623.87	2628.59	2621.32	2617.53	2614.66	2615.48
1	0	0	7126.58	7174.48	7212.6	7162.96	7145.48	7156.54	7165.62	7135.35	7130.01	7119.06	7126.03	7134.83	7291.13	7600.77	8174.5	8205.58	7882.47	7636.51	7446.3	7369.13	7216.45	7193.14	7096.34	7080.61	7033.18	6967.3	6962.91	6976.78	6911.36	6902.62	6895.71	6901.25	6920.18	6899.03	6870.82	6835.94	6817.43	6806.61	6831.85	6840.7	6828.05	6845.41	6786.33	6790.55	6808.71	6787.44	6798.43
1	0	0	6278.64	6340.87	6329.64	6316.44	6300.07	6280	6267.84	6265.52	6285.33	6249.71	6239.19	6238.63	6520.23	7062.84	7928.77	7966.12	7447.61	7060.18	6818.36	6633.59	6497.24	6405.3	6318.34	6251.55	6224.92	6181.92	6146.81	6142.03	6098.38	6065.4	6089.44	6037.62	6038.78	5988.07	6004.05	6005.16	5998.29	6021.31	5999.68	6000.05	5972.11	5970.77	5973.36	5989.9	5945.1	5958.07	5965.84
1	0	0	2460.48	2476.65	2466.35	2462.57	2479.69	2470.58	2470.4	2468.57	2465.78	2449.65	2445.09	2483.75	2704.72	3017.63	3439.15	3486.63	3295.42	3091.86	2977.55	2870.49	2757.91	2699	2653.22	2607.95	2576.51	2545.06	2517.66	2481.88	2480.58	2461.28	2441.17	2421.32	2419.15	2418.82	2418.55	2397.82	2380.46	2404.05	2393.51	2387.31	2360	2365.02	2375.18	2377.25	2366.71	2372.05	2363.68
1	0	0	5247.34	5309.25	5301.61	5293.51	5252.91	5265.2	5266.79	5239.81	5227.82	5203.02	5226.17	5232.05	5527.5	5961.02	6728.81	6781.76	6357.55	5993.97	5752.55	5578.86	5464.42	5383.25	5311.33	5266.48	5209.12	5174.05	5152.07	5119.28	5105.91	5093.36	5133.76	5075.42	5065.34	5035	5043.6	5065.62	5049.86	5037.94	5025.54	5014.59	5003.24	5028.28	5006.07	5019.38	5006.7	5001.76	5019.81
1	0	0	4133.37	4206.04	4197.28	4185.24	4184.43	4161.05	4141.62	4148.06	4160.26	4145.22	4134.84	4132.32	4474.72	5136	6138.5	6312.18	5921.74	5492.62	5189.81	4981.87	4868.1	4769.53	4672.91	4589.35	4554.93	4503.47	4450.96	4396.96	4364.34	4339.72	4354.04	4305.57	4276.56	4245.64	4251.31	4245.84	4234.33	4214.79	4200.97	4170.06	4167.65	4194.32	4184.2	4169.03	4128.41	4128.84	4118.09
1	0	0	7470.91	7666.78	7663.81	7619.89	7579.5	7641.91	7676.7	7586.09	7606.83	7566.67	7535.65	7645.89	7865.04	8308.22	8773.24	8662.65	8344.93	8075.13	7836.54	7795.09	7615.35	7674.54	7569.46	7526.22	7429.56	7476.52	7277.8	7390.35	7419.74	7282.26	7337.59	7255.22	7317.72	7252.37	7323.46	7324.85	7189.8	7243	7290.28	7309.06	7286.61	7207.41	7192.52	7294.59	7228.3	7203.52	7317.24
1	0	0	2944.94	2973.47	2972.59	2962.66	2945.76	2939.23	2939.46	2943.53	2943.18	2929.57	2911.41	2933.88	3255.19	3710.39	4366.76	4386.28	4066.95	3735.46	3538.3	3390.19	3286.26	3217.64	3152.72	3081.58	3062.12	3042.16	3015.23	2957.52	2951.11	2939.52	2928.64	2905.38	2896.03	2880.58	2884	2885.05	2873	2867.91	2842.93	2845.27	2845.89	2860.69	2844.76	2854.67	2811.8	2806.53	2840.18
1	0	0	4399.53	4452.07	4445.1	4442.77	4431.67	4434.91	4414.66	4401.53	4420.98	4406.53	4383.53	4415.74	4697.1	5098.99	5701.66	5723.73	5411.9	5131.58	4949.15	4829.41	4718.84	4637.11	4559.26	4537.93	4502.9	4462.28	4450.82	4429.7	4423.62	4410.86	4364.94	4343.22	4351.82	4339.16	4352.98	4336.39	4314.98	4316.53	4339.74	4329.87	4320.04	4311.09	4297.25	4303.53	4292.78	4295.31	4279.99
1	0	0	7441.4	7530.65	7531.25	7533.61	7524.32	7516.39	7522.57	7507.13	7490.87	7416.33	7447.77	7462.76	7641.84	7897.83	8279.51	8174.36	7988.41	7782.31	7608.21	7533.6	7437.68	7390.87	7324.04	7352.75	7271.43	7201.53	7194.11	7181.23	7136.05	7129.63	7170.31	7107.12	7111.87	7123.04	7119.33	7102.67	7107.83	7123.68	7083.96	7098.44	7056.15	7112.39	7095.85	7099.03	7094.55	7055.77	7090.57
1	0	0	7073.53	7140.57	7130.76	7117.01	7120.92	7124.28	7086.55	7071.14	7074.89	7050.6	7091.1	7085.14	7229.28	7509.72	7876.66	7771.67	7605.83	7396.2	7277.94	7148.69	7064.85	7051.28	6979.77	6949.35	6891	6882.64	6905.11	6847.36	6868.18	6801.1	6819.36	6772.93	6800.29	6773.41	6769.25	6773.98	6770.71	6785.96	6811.07	6771.63	6751.74	6760.82	6752.37	6782.22	6762.34	6758.37	6795.36
1	0	0	3726.91	3782.91	3761.32	3738.99	3721.31	3734.41	3730.91	3720.79	3726.53	3692.8	3706.72	3712.06	3976.27	4404.37	5114.4	5251.59	4934.78	4672.09	4505.98	4439.74	4389.48	4360.55	4277.84	4210.86	4157.74	4122.68	4074.28	4013.78	3983.07	3978.13	3986.94	3945.14	3923.72	3893.16	3891.45	3881.65	3869.8	3872	3850.65	3823.15	3815.24	3822.32	3812.53	3802.8	3769.65	3762.74	3775.39
1	0	0	6844.75	6922.92	6894.06	6896.12	6873.68	6889.91	6853.07	6823.11	6807.85	6787.3	6795.91	6816.81	7002.51	7281.56	7581.97	7524.41	7276.63	7109.71	6957.45	6889.47	6778.92	6790.12	6696.99	6688.09	6655.01	6587.38	6589.01	6586.13	6555.41	6529.43	6493.84	6489.51	6513.01	6445.42	6472.78	6463.56	6462.89	6468.37	6452.72	6441.91	6414.69	6454.54	6417.18	6444.37	6436.18	6416.28	6417.69
1	0	0	5434.34	5520.11	5516.16	5481.17	5462.8	5471.16	5445.57	5444.37	5470.57	5431.97	5421.33	5438.5	5653.08	6133.12	7020.64	7206.18	6732.73	6317.7	6032.69	5858.05	5717.5	5661.16	5553.12	5498.14	5442.74	5401.7	5378.69	5341.6	5298.62	5281.26	5316.1	5268.63	5268.71	5240.02	5237.41	5215.88	5224.26	5219.28	5211.05	5191.54	5207.23	5231.09	5215.7	5186.04	5172.21	5190.6	5199.5
1	0	0	7934.16	8018.55	8034.75	8025.25	8010.24	8042.24	8042.03	8067.84	8000.23	7978.91	7990.94	7970.7	8213.1	8650.07	9190.85	9082.15	8749.94	8474.06	8296.78	8194.25	8046.05	8018.45	7919.63	7880.82	7821.38	7778.24	7722.77	7790.55	7752.48	7696.78	7691.76	7659.15	7676.66	7677.89	7652.63	7641.17	7649.33	7621.13	7653.71	7665.37	7635.73	7632.74	7553.43	7619.37	7628.12	7602.83	7636.23
1	0	0	7542.63	7617.78	7728.98	7870.29	7999.04	8140.06	8272.58	8397.23	8585.86	8652.19	8788.52	8941.63	9062.96	9355.53	9949.25	9894.76	9593.45	9276.05	9058.89	8912.54	8731.17	8676.31	8572.01	8497.62	8444.06	8468.19	8341.7	8329.77	8243.77	8250.42	8204.46	8112.36	8125.77	8067.31	8044.89	8065.93	7963.16	7989.52	7957.27	7944.51	7959.07	7917.23	7915.23	7854.38	7813.08	7817.76	7826.25
1	0	0	5105.35	5182.85	5156.63	5124.43	5138.27	5104.57	5075.32	5119.11	5099.24	5051.12	5079.35	5096.46	5243.43	5438.18	5783.86	5717.68	5560.3	5376.43	5249.23	5178.43	5114.8	5110.68	5065.82	5049.1	5019.74	4977.46	4962.88	4907.44	4884.68	4890.24	4900.82	4872.12	4842.88	4842.24	4869.23	4834.21	4862.92	4834.94	4847.73	4798.08	4808.42	4872.91	4849.28	4814.12	4806.75	4787.47	4806.51
1	0	0	5707.89	5780.88	5792.87	5740.15	5760.08	5805.88	5764.77	5693.81	5744.13	5714	5734.04	5727.92	5866.24	6013.92	6192.59	6117.12	6021.88	5912.15	5826.13	5754.73	5673.72	5695.37	5590.53	5601.39	5593.69	5552.88	5581.88	5584.03	5566.4	5533.35	5503.44	5482.49	5521.36	5501.21	5487.11	5496.84	5476.04	5469	5491.63	5514.12	5520.43	5481.44	5450.13	5468.23	5507.16	5490.32	5486.87
1	0	0	7651.48	7655.4	7636.75	7691.39	7680.66	7669.82	7616.05	7681.05	7642.87	7630.35	7591.64	7660.32	7798.65	8165.84	8554.32	8568.7	8245.62	8035.8	7857.33	7794.99	7652.41	7655.1	7535.3	7530.42	7477.28	7347.49	7418.33	7348.5	7328.32	7342.57	7286.02	7217.1	7277.89	7271.28	7259.11	7244.26	7200.17	7238.41	7235.94	7271.74	7226.6	7229.5	7227.84	7154.41	7224.03	7155.05	7235.29
1	0	0	5593.16	5649.67	5658.87	5655	5627.98	5606.82	5606.69	5592.57	5612.32	5560.33	5550.87	5607.35	5840.26	6330.11	7244.96	7446.65	7056.32	6704.08	6426.36	6229.68	6105.59	5990.41	5903.87	5832.1	5788.48	5720.94	5711.87	5634.25	5602.95	5603.34	5600.63	5550.85	5534.45	5516.69	5537.46	5504.1	5504.64	5491.04	5499.76	5477.16	5455.49	5454.64	5482.22	5456.97	5443.84	5445.65	5429
1	0	0	5023.02	5047.68	5054.71	5046.5	5017.53	5018.86	5024.67	4975.06	5032.19	4961.26	4968.07	4996.51	5289.18	5814.8	6767.91	6900.79	6485.57	6082.59	5832.37	5650.84	5494.93	5404.97	5251.1	5204.08	5160.02	5110.21	5072.91	5038.36	5030.42	5001.2	4965.22	4930.01	4951.9	4903.11	4910.85	4910.11	4880.5	4887.06	4883.16	4868.86	4871.13	4869.01	4880.09	4885.85	4829.07	4851.82	4847.46
1	0	0	4174.67	4221.35	4224.76	4183.8	4176.4	4214.68	4218.45	4193.54	4151.95	4183.07	4197.73	4205.11	4289.34	4428.85	4645.62	4601.3	4448.51	4387.05	4295.4	4272.09	4190.29	4183.77	4164.93	4136.65	4108.37	4104.01	4061.08	4097.19	4088.95	4065.02	4056.82	4054.84	4073.66	4075.15	4045.68	4046.51	4035.24	4024.3	4054.09	4055.06	4032.57	4026.93	3994.9	4018.57	4049.45	4017.96	4027.55
1	0	0	7505.81	7609.66	7605.14	7598.56	7575.3	7580.28	7559.42	7550.27	7542.92	7531.55	7517.02	7559.1	7754.94	8117.13	8596.32	8474.19	8171.13	7915.73	7780.19	7669.16	7572.44	7542.98	7443.45	7423.86	7382.6	7341.12	7314.14	7345.64	7293.73	7273.8	7268.08	7229.34	7282.77	7238.25	7220.53	7230.85	7220.04	7220.14	7224.78	7256.52	7223.33	7231.61	7202.15	7206.69	7202.98	7202.84	7250.33
1	0	0	4410.2	4466.68	4450.96	4438.42	4458.73	4406.76	4409.25	4423.05	4410.29	4356.89	4384.94	4396.11	4622.99	4995	5641.87	5699.77	5459.35	5106.92	4887.89	4727.6	4647.87	4554.39	4498.56	4452.08	4425.25	4392.58	4379.73	4296.38	4307.63	4308.1	4315.39	4255.38	4260.04	4232.92	4257.32	4238.2	4239.07	4247.05	4261.12	4211.61	4225.53	4268.45	4271.24	4256.54	4215.97	4224.82	4214.87
1	0	0	5805.26	5877.43	5865.42	5844.15	5852.98	5810.61	5785.52	5780.82	5828.62	5776.98	5780.35	5781.93	6015.99	6455.55	7201.86	7431.9	7283.76	7144.99	7142.84	7150.22	7016.49	6873.64	6705.17	6576.81	6521.95	6433.11	6369.17	6300.82	6202.94	6198.74	6217.84	6150.77	6117.07	6047.09	6054.62	6061.57	6041.78	6014.47	5989.29	5935.55	5953.59	5959.5	5956.07	5940.77	5883.58	5882.82	5877.43
1	0	0	2494.23	2511.97	2520.37	2506.52	2495.15	2500.09	2497.23	2487.53	2485.66	2489.78	2484.15	2495.61	2573.08	2688.39	2816.65	2824.09	2702.15	2640.31	2593.07	2572.27	2537.24	2525.69	2496.06	2467.48	2451.12	2443.49	2418.93	2446.83	2419.45	2403.78	2400.58	2397.33	2409.3	2397.78	2381.21	2391.41	2380.52	2382.52	2379.69	2390.09	2390.08	2385.53	2373.4	2381.22	2386.47	2370.63	2395.72
1	0	0	2781.94	2797.17	2798.02	2769.14	2781.11	2783.39	2760.84	2753.6	2758	2746.21	2760.56	2770.53	2870.45	2995.56	3218.55	3198.06	3065.12	2972.83	2895.08	2869.66	2815.66	2812.88	2767.02	2744.57	2739.47	2711.72	2694.69	2697.32	2678.4	2662.98	2666.4	2658.53	2657.78	2650.39	2639.01	2637.85	2644.52	2638.98	2630.3	2640.34	2634.17	2643.27	2631.26	2623.72	2642.8	2632.91	2637.78
1	0	0	3920.39	3966.31	3959.44	3968.85	3934.79	3958.7	3920	3924.17	3939.82	3902.99	3903.05	3923.11	4124.94	4483.77	5047.75	5164.51	4896.33	4555.33	4370.04	4263.08	4161.13	4084.69	4012.15	3967.63	3965.62	3938.51	3924	3856.19	3884.2	3865.07	3842.1	3804.05	3811.18	3812.29	3794.13	3805.29	3786.77	3793.48	3800.46	3781.6	3774	3786.55	3790.68	3813.5	3761.76	3771.46	3746.93
1	0	0	6420.77	6462.54	6459.65	6469.45	6472.78	6464.81	6445.5	6411.82	6436.58	6399.33	6417.64	6407.54	6552.58	6756.79	7040.75	6956.5	6799.87	6652.21	6557.21	6475.46	6368.44	6359.41	6260.87	6242.81	6159.22	6159.04	6091.41	6075.74	6097.74	6037.42	6063.07	5995.32	6036.72	6012.46	6010.53	6032.19	6013.85	6023.59	6053.23	6079.39	6044.19	6049.21	6022.03	6056.73	6036.45	6013.38	6057.28
1	0	0	8572.29	8606.93	8581.41	8545.1	8505.36	8557.72	8503.31	8405.85	8377.32	8314.89	8331.28	8353.32	8623.74	8918.28	9226.68	9105.89	8875.46	8630.85	8505.4	8411.04	8256.47	8192.24	8120.41	8090.81	8049.62	7968.36	7888.99	7922.71	7892.33	7862.05	7802.15	7775.82	7790.45	7783.54	7717.42	7717.16	7686.57	7659.1	7676.27	7698.88	7628.7	7623.64	7569.32	7606.72	7597.04	7590.84	7568.89
1	0	0	7444.11	7574.83	7551.11	7504.63	7528.58	7533.58	7507.97	7491.52	7491.23	7469.33	7424.39	7512.39	7691.29	8007.29	8324.02	8251.47	8048.22	7795.63	7632.65	7600.73	7457.58	7381.48	7360.44	7323.61	7260.06	7213.11	7178.94	7169.64	7150.84	7099.51	7079	7058.25	7033.32	7035	7013.52	7020.07	6992.86	7026.97	7027.65	7041.87	6999.75	7008.57	7010.81	7017.75	6997.01	7042.66	7016.56
1	0	0	4467.9	4482.69	4481.81	4488.89	4494.04	4469.56	4447.39	4485.7	4454.09	4433.25	4424.27	4464.89	4686.26	4958.9	5450.96	5404.67	5110.99	4916.63	4741.4	4619.21	4552.16	4527.86	4434.64	4434.26	4404.86	4372.71	4371.06	4316.4	4318.25	4310.22	4320.51	4308.8	4288.88	4285.03	4290.59	4267.74	4278.88	4277.72	4262.24	4260.28	4242.99	4278.46	4273.71	4258.69	4247.89	4266.88	4283.71
1	0	0	3849.63	3897.27	3888.3	3881.29	3864.23	3869.62	3827.46	3813.17	3789.48	3745.33	3750.72	3775.44	3880.89	4004.18	4136.35	4077.19	3987.1	3876.81	3809.52	3763.05	3682.97	3647.58	3646.69	3603.83	3601.43	3561.2	3570.61	3542.81	3552.58	3528.38	3512.01	3500.47	3496.24	3493.15	3495.27	3466.52	3466.65	3465.25	3493.29	3484.06	3465.58	3466.74	3455.48	3455.56	3435.46	3440.45	3414.01
1	0	0	7784.57	7877.75	7898.13	7859.33	7838.13	7838.26	7794.59	7744.46	7786.22	7766.65	7731.68	7721.62	8017.23	8435.19	9231.83	9202.49	8814.3	8426.77	8181.12	8015.43	7915.23	7832.33	7734.49	7658.09	7654.62	7585.64	7575.07	7499.99	7458.51	7475.35	7472.59	7440.38	7460.04	7360.91	7385.86	7408.01	7392.99	7368.16	7355.26	7310.19	7330.71	7336.58	7327.45	7351.65	7304.13	7292.97	7283.64
1	0	0	4921.81	4982.64	4980.59	4966.2	4941.03	4938.91	4929.53	4919.98	4922.8	4909.48	4900.51	4945.38	5170.43	5445.9	5819.1	5715.76	5444.95	5246.02	5123.58	5052.45	4981.24	4966.04	4894.5	4876.41	4838.49	4828.23	4803.59	4800.47	4764.93	4754.35	4767.07	4741.61	4747.05	4718.73	4729.4	4741.9	4713.1	4723.22	4718.22	4700.48	4699.77	4725.58	4697.72	4705.94	4696.63	4695.21	4711.96
1	0	0	3132.05	3166.7	3165.33	3139.14	3133.03	3153.41	3133.02	3140.48	3117.25	3088.42	3129.55	3123.41	3495.06	4019.23	4641.83	4725.83	4373.22	4037.19	3798.25	3654.83	3518.44	3438.34	3363.3	3288.88	3257.17	3216.84	3195.05	3130.58	3100.88	3084.58	3090.8	3073.52	3045.28	3039.5	3049.89	3033.73	3018.89	3026.19	3019.06	3002.39	3006.47	3003.33	3004.52	2994.11	3002.3	2976.41	2972.92
1	0	0	7889.94	7973.38	7994.96	7980.21	8014.02	8031.04	8009.45	8008.7	8006.79	7955.74	7944.66	7982.94	8184.77	8644.13	9298.66	9196.58	8764.83	8485.74	8249.75	8157.68	7976.17	7955.66	7875.09	7766.81	7727.98	7724.74	7669.72	7657.45	7623.21	7551.87	7567.23	7509.28	7568.81	7499.83	7509.23	7526.85	7526.32	7509.98	7523.62	7544.42	7468.83	7485.7	7477.08	7504.08	7501.11	7454.23	7473.28
1	0	0	4738.47	4816.88	4810.63	4788.67	4769.18	4762.84	4719	4727.22	4765.65	4718.47	4718.9	4715.29	5000.04	5568.89	6483	6626.26	6259.29	5849.73	5563.13	5357.05	5238.3	5152.92	5065.5	5010.42	4942.65	4934.59	4883.32	4792.6	4781.71	4759.07	4770.96	4740.31	4694.54	4662.43	4702.52	4673.24	4688.15	4703.39	4669.53	4616.78	4615.28	4647.58	4672.05	4642.99	4581.67	4614.47	4586.76
1	0	0	7286.2	7358.21	7335.93	7317.46	7342.75	7332.35	7317.36	7329.38	7326.09	7278.81	7307.98	7315.85	7495.69	7809.68	8357.09	8275.89	7968.04	7694.97	7526.99	7444.7	7302.37	7277.83	7213.17	7184.98	7118.63	7085.26	7037.64	7045.68	6992.97	6980.29	7006.78	6974.81	6962	6927.48	6929.38	6923.72	6938.99	6920.76	6915.27	6923.68	6898.6	6890.58	6863.92	6889.07	6861.18	6884.45	6890.32
1	0	0	5692.31	5738.23	5752.33	5730.61	5713.21	5711.27	5681.94	5656.17	5662.78	5681.2	5668.15	5652.47	5910.26	6290.08	7120.31	7253.8	6781.38	6399.45	6168.77	6042.45	5866.64	5851.44	5725.28	5668.69	5616.96	5601.08	5528.91	5532.55	5480.81	5472.11	5489.77	5442.23	5473.96	5417.73	5399.56	5432.55	5405.19	5412.38	5398.44	5430.87	5419.45	5418.97	5371.35	5420.29	5386.93	5393.26	5406.81
1	0	0	6743.94	6786.33	6822.89	6725.53	6746.58	6697.1	6694.19	6736.82	6708.04	6697.02	6692.24	6688.76	6960.1	7338.52	8014.79	8096.57	7678.04	7333.55	7112.66	6964.65	6832.21	6753.96	6678.38	6641.31	6571.64	6562.33	6558.67	6505.34	6452.27	6474.6	6464.6	6450.66	6438.19	6420.02	6433.37	6421.3	6408.36	6415.21	6406.53	6389.3	6373.8	6383.83	6427.01	6380.19	6346.87	6347.67	6324.69
1	0	0	3340.04	3365.32	3356.76	3345.14	3359.86	3359.29	3335.51	3334.49	3325.63	3318.51	3320.99	3339.49	3550.68	3871.96	4361.65	4514.91	4251.95	3979.7	3799.38	3676.9	3569.56	3515.9	3441.9	3408.84	3380.97	3354.65	3341.43	3308.49	3298.09	3277.19	3264.18	3240.54	3249.91	3250.82	3242.39	3223.66	3232.33	3237.96	3225.95	3244.54	3222.91	3224.68	3209.44	3236.87	3233.24	3214.78	3207.14
1	0	0	2592.56	2591.45	2593.37	2608.53	2601.35	2587.45	2590.45	2593.33	2595	2570.91	2577.24	2587.86	2884.96	3340.42	3995.74	4056.67	3717.13	3429.78	3200.27	3054.94	2939.32	2873.5	2803.95	2755.73	2724.76	2688.01	2668.15	2636.32	2631.22	2597.46	2590.91	2580.14	2549.85	2545.85	2554.83	2532.31	2527.92	2531.47	2540.45	2522.17	2519.72	2528.04	2515.99	2517.77	2499.63	2498.49	2503.03
1	0	0	6546.8	6588.45	6580.78	6569.11	6531.07	6565.11	6548.4	6536.56	6510.06	6487.33	6507.68	6507.12	6645.64	6871.55	7320.15	7545.95	7329.61	7143.93	6952.4	6853.16	6699.01	6660.74	6541.98	6511.89	6446.46	6405.07	6372.73	6403.25	6356.9	6323.63	6334.93	6316.15	6355.76	6319.23	6290.47	6287.36	6254.87	6263.04	6254.24	6282.41	6250.08	6243.1	6216.07	6235.89	6239.25	6229.78	6241.39
1	0	0	7504.75	7589.77	7580.4	7567.02	7563.53	7553.7	7544.64	7512.65	7526.54	7524.01	7530.15	7501.39	7703.28	8010.76	8423.5	8330.36	8074.95	7821.23	7686.56	7639.92	7523.68	7501.32	7397.12	7385.85	7353.81	7328.73	7314.68	7308.48	7286.94	7268.57	7243.13	7214.33	7278.04	7229.29	7215.51	7219.7	7205.52	7194.7	7203.67	7223.92	7212.71	7216	7189.72	7229.76	7197.54	7185.39	7233.78
1	0	0	6456.27	6515.62	6494.14	6504.2	6470.76	6538.02	6549.22	6521.91	6464.99	6469.86	6501.94	6553.8	6660.62	7025.8	7540.54	7481.72	7142.75	6954.64	6711.56	6743.09	6530.02	6542.72	6505.2	6479.18	6420.13	6381.06	6361.87	6342.42	6351.66	6284.91	6343.89	6290.33	6320.92	6281.62	6250.18	6221.08	6212.22	6218.34	6225.61	6166.58	6156.78	6168.25	6134.46	6138	6173.08	6122.93	6165.46
1	0	0	4549.03	4615.25	4582.71	4586.32	4582.98	4584.17	4578.13	4572.63	4561.82	4564.33	4584.3	4554.97	4663.21	4849.64	5159.03	5069.51	4897.47	4761.12	4701.47	4647.83	4563.82	4544.26	4509.69	4518.23	4491.99	4473.31	4460.1	4472.53	4433.86	4399.63	4426.12	4404.83	4420.03	4391.1	4387.8	4395.44	4381.65	4383.23	4382.67	4382.42	4355.31	4403.76	4366.68	4375.14	4354.69	4364.55	4382.64
1	0	0	7176.13	7258.93	7260.07	7254.95	7234.3	7227.96	7192.86	7173.67	7190.67	7131.66	7141.19	7157.49	7421.47	7792.19	8418.74	8408.12	8062.35	7730.31	7523.05	7406.28	7288.82	7220.93	7131.57	7110.08	7090.85	7055.28	6998.25	6978.4	6977.25	6960.54	6959.31	6913.05	6917.14	6907.39	6906.99	6890.63	6875.59	6925.85	6909.08	6861.28	6860.37	6869.86	6870.58	6867.17	6828.27	6841.57	6825.57
1	0	0	5583.82	5691.94	5653.39	5664.63	5665.27	5616.11	5610.76	5579.88	5603.01	5572.29	5553.18	5575.51	5955.24	6466.14	7317.31	7406.82	6947.48	6530.54	6197.13	6049.67	5888.58	5844.61	5714.06	5689.35	5640.21	5611.85	5608.87	5504.88	5475.52	5481.86	5456.68	5436.32	5445.83	5403.06	5435.89	5406.7	5397.17	5404.48	5410.19	5364.44	5365.37	5406.12	5390.68	5394.26	5357.31	5349.23	5340.6
1	0	0	4894.83	4973.91	4970.59	4948.3	4928.98	4925.18	4925.55	4918.09	4897.09	4881.24	4872.13	4899.72	5241.28	5764.83	6625.22	6765.46	6301.72	5867.66	5572.39	5411.97	5271.86	5183.97	5101.81	5039	5001.56	4947.5	4927.18	4873.28	4839.74	4846.01	4851.15	4813.57	4805.51	4784.72	4794.73	4786.28	4781.08	4779.24	4769.63	4765.45	4754.09	4781.01	4749.92	4760.46	4744.52	4726.36	4716.73
1	0	0	5041.67	5090.94	5065.66	5045.37	5034.07	5030.06	5018.79	5037.03	5023.79	4973.56	4996.04	5016.7	5216.7	5674.66	6456.79	6548.87	6097.01	5723.65	5476.06	5325.78	5211.76	5149.7	5083.75	5037.47	4996.45	4959.2	4937.33	4888.99	4879.3	4869.52	4873.65	4849.25	4825.84	4822.77	4845.11	4820.9	4802.99	4809.67	4817.03	4797.82	4783.7	4800.51	4790.8	4780.42	4778.49	4771.36	4782.61
1	0	0	9072.52	9140.69	9142.84	9090.23	9097.03	9106.9	9091.94	9100.73	9023.43	8977.32	8988.71	9013.37	9258.77	9710.91	10275.8	10286.5	9978.13	9694.56	9467.74	9328.93	9205.74	9134.36	9061.32	9039.82	8936.4	8897.13	8833.31	8812.63	8774.86	8741.97	8774.79	8716.28	8711.1	8696.4	8676.15	8627.22	8614.65	8607.81	8613.7	8576.32	8504.62	8550.55	8509.66	8498.87	8448.78	8441.83	8438.48
1	0	0	7064.23	7177.2	7119.05	7044.51	7090.66	7085.8	7133.62	7105.49	7023.91	7072.49	7044.85	7076.8	7300.41	7634.92	8059.35	8105.92	7759.59	7545.15	7334.53	7251.1	7089.62	7033.17	7023.86	7000.07	6927.72	6879.8	6840.4	6847.14	6826.48	6778.14	6827.14	6792.13	6765.52	6798.79	6784.28	6738.45	6700.01	6720.14	6750.1	6753.27	6693.97	6704.55	6690.75	6667.43	6667.46	6675.5	6686.99
1	0	0	7487.2	7546.64	7552.43	7557.48	7571.6	7590.7	7567.03	7582.67	7580.34	7567.57	7559.78	7588.46	7727.7	8045.7	8611.72	8577.07	8326.17	8078.21	7953.09	7856.11	7782.76	7707.36	7669.12	7683.66	7598.34	7621.24	7639.19	7662.46	7605.08	7641.7	7653.37	7690.7	7687.06	7702.46	7671.06	7584.12	7549.2	7553.33	7527.02	7462.44	7421.49	7452.69	7386.66	7367.2	7371.82	7363.76	7311.31
1	0	0	5614.81	5677.41	5652.33	5642.68	5604.67	5595.9	5627.99	5613.06	5540.95	5556.46	5565.15	5591.92	5845.28	6305.78	7035.17	7165.33	6735.35	6375.72	6142.37	5963.25	5829	5728.18	5716.99	5655.97	5574.07	5584.94	5517.99	5502.53	5444.39	5456.02	5456.72	5417.21	5422.65	5384.26	5434.01	5411.42	5408.22	5401.98	5403.52	5398.99	5351.89	5382.24	5357.82	5333.27	5360.94	5372.79	5348.35
1	0	0	6332.88	6420.15	6441.09	6465.84	6511.13	6559.79	6545.9	6592.18	6629.77	6622.74	6656.26	6699.86	6776.81	6922.83	7147.6	7087.74	6911.27	6774.86	6676.74	6632.7	6551.75	6533.51	6474.52	6449.52	6400.38	6366.34	6347.62	6362.02	6308.65	6295.41	6297.54	6278.49	6334.25	6293.97	6244.34	6256.97	6236.84	6232.27	6229.99	6232.61	6191.74	6189.88	6161.7	6189.23	6152.12	6150.17	6141.83
1	0	0	5426.53	5527.66	5516.62	5477.88	5465.65	5443.97	5443.83	5424.9	5456.86	5420.82	5402.69	5425.09	5700.15	6224.23	7178.12	7283.93	6830.43	6403.58	6105.76	5916.89	5817.56	5719.56	5644.55	5584.74	5500.2	5480.83	5451.67	5393.86	5344.53	5344.31	5355.87	5320.46	5277.11	5254.68	5264.37	5292.64	5256.88	5249.07	5241.97	5209.65	5214.93	5250.92	5231.21	5226.41	5188.38	5177.37	5205.88
1	0	0	6683.61	6757.67	6751.72	6781.93	6761.49	6742.25	6706.79	6648.4	6655.12	6660.92	6639.18	6618.6	6740.68	6899.26	7063.03	6950.85	6818.39	6686.07	6638.33	6592.67	6491.71	6488.4	6407.62	6381.08	6343.22	6284.85	6270.75	6306.72	6310.57	6256.47	6210.22	6205.47	6248.74	6224.24	6190.68	6210.28	6145.75	6175.12	6157.64	6155.15	6192.38	6156.36	6104.58	6163.43	6132.19	6143.93	6128.58
1	0	0	8476.56	8585.65	8548.3	8470.38	8443.32	8457.47	8379.76	8353.89	8384.19	8311.04	8273.94	8330.39	8471.14	8848.92	9503.23	9570.71	9131.59	8861.73	8575.56	8442.84	8322.14	8226.33	8134.43	8068.7	8025.22	7969.64	7908.93	7901.37	7800.15	7793.97	7822.78	7717.95	7739.28	7663.64	7688.65	7711.32	7663.71	7675.47	7617.93	7608.89	7573.57	7577.61	7559.84	7546.93	7541.78	7535.72	7479.98
1	0	0	7394.66	7465.04	7393.62	7379.52	7384.93	7381.6	7414.06	7359.02	7309.11	7148.76	7221.75	7282.98	7503.59	8012.21	8741.82	8902.23	8385.47	8087.81	7802.92	7583.6	7417.65	7367.45	7333.11	7235.48	7180.44	7125.6	7114.16	7046.28	6969.7	6954.18	6998.45	6906.95	6976.33	6911.23	6924.22	6895.32	6853.9	6875.44	6870.6	6837.95	6811.59	6841.21	6831.18	6837.77	6753.41	6745.63	6715.86
1	0	0	4278.31	4330.01	4343.95	4272.14	4265.1	4261.28	4244.12	4243.81	4243.1	4234.18	4212.52	4240.6	4355.44	4638.51	5123.51	5285.73	5065.5	4892.19	4770.15	4681.29	4584.85	4531.74	4436.4	4389.42	4282.95	4253.41	4198.68	4191.26	4152.55	4124.04	4129.96	4100.32	4111.8	4069.19	4059.31	4048.11	4053.79	4052.53	4039.19	4056.31	4045.05	4040.72	4006.23	4014.46	4020.84	4007.91	4022.11
1	0	0	6912.65	6945.14	6953.88	6872.52	6929.88	6879.52	6914.01	6918.66	6828.68	6812.39	6841.78	6794.14	7084.09	7526.35	8094.73	8200.08	7777.89	7435.13	7242.91	7064.75	6948.45	6838.93	6858.62	6831.33	6728.05	6709.96	6693.85	6668.25	6638.73	6576.09	6632.36	6619.85	6530.49	6599.62	6521.07	6513.49	6550.48	6541.78	6622.79	6550.29	6535.09	6489.99	6515.79	6480.59	6524.87	6511.05	6515.09
1	0	0	5348.26	5384.33	5387.97	5405.34	5377.04	5383.63	5367.91	5396.76	5358.47	5311.35	5358.58	5368.52	5568.94	5865.11	6335.2	6304.05	6082.72	5818.54	5633.87	5522.87	5434.03	5391.94	5348.92	5330.73	5313.16	5294.2	5284.28	5245.89	5217.38	5222.21	5218.41	5178.25	5178.49	5161.95	5202.91	5139.44	5160.06	5195.15	5209.34	5151.34	5131.26	5151.15	5156.83	5155.84	5124.37	5135.54	5122.53
1	0	0	7617.57	7748.24	7622.72	7712.49	7702.98	7582.56	7634.1	7669.6	7587.89	7544.93	7619.16	7649.43	7794.54	8018.84	8303.21	8310.8	8110.36	7954.83	7735.66	7636.34	7541.62	7513.83	7519.74	7502.16	7452.13	7372.49	7377.29	7319.93	7259.89	7286.29	7317.77	7275.07	7285.62	7287.22	7336.45	7227.49	7263.02	7345.9	7311.91	7301.85	7286.21	7298.38	7300.01	7223.09	7271.51	7245.44	7232.4
1	0	0	3987.1	4029.76	4029.58	4001.87	3999.41	4001.79	3982.95	4005.63	3977.26	3956.72	3964.39	3984.44	4286.94	4798.4	5550.55	5696.29	5275.6	4885.8	4642.27	4446.08	4312.56	4220.1	4163.48	4130.93	4081.08	4018.56	4017.42	3980.69	3959.69	3920.03	3939.84	3902.67	3891.03	3880.16	3888.09	3847.18	3862.59	3873.27	3877.87	3849.41	3844.01	3851.28	3847.54	3848.57	3832.31	3831.19	3836.74
1	0	0	8300.99	8347.45	8359.56	8347.29	8287.99	8271.9	8234.26	8192.25	8213.3	8149.71	8146.42	8134.74	8419.29	8954.23	9700.42	9755.27	9414.3	9061	8860.74	8662.27	8496.09	8432.7	8343.94	8259.83	8213.03	8146.17	8091.4	8043.14	7988.97	7977.79	7943.16	7922.61	7905.56	7892.21	7863.84	7884.19	7833.21	7806.08	7814.08	7791.04	7765.88	7781.16	7746.71	7753.99	7696.97	7676.48	7690.71
1	0	0	6230.18	6314.18	6289.88	6246.72	6232.14	6226.76	6211.75	6219.8	6183.39	6186.16	6183.39	6174.48	6453.56	6947.78	7933.12	8159.2	7633.73	7216.67	6922.63	6715.56	6586.52	6502.07	6390.5	6337.68	6278.37	6212.84	6172.99	6137.97	6105.59	6050.49	6076	6053.35	6036.01	6022.01	6010.11	6000.42	5976.26	5989.2	5973.53	5971.86	5951.07	5982.48	5956.83	5954.35	5937.33	5930.62	5940.78
1	0	0	4694.38	4769.98	4765.18	4741.1	4717.27	4720.85	4680.03	4697.03	4698.58	4642.72	4651.85	4682.45	4977.27	5556.88	6490.92	6700.43	6325.83	5865.32	5594.25	5390.13	5258.73	5116.45	5028.23	4959.88	4930.17	4883.87	4856.57	4744.05	4731.6	4709.88	4718.5	4643.87	4643.93	4597.48	4637.2	4614.35	4605.12	4590.27	4604.55	4566.35	4545.27	4583.53	4573.32	4556.1	4514.9	4522.4	4524.97
1	0	0	6900.33	6976.44	6953.9	6942.35	6918.54	6958.37	6925.02	6917.17	6893.21	6841.86	6872.1	6907.79	7080.57	7350.57	7658.79	7575.57	7379.44	7177.11	7057.3	7002.52	6889	6839.89	6807.62	6742.98	6718.35	6670.14	6712.03	6679.59	6643.08	6622.02	6619.73	6562.02	6584.32	6574.25	6600.83	6594.75	6592.37	6589.97	6599.11	6612.65	6590.27	6570.79	6571.17	6584.92	6582.87	6578.06	6595.87
1	0	0	6558	6629.73	6630.06	6622.95	6577.21	6593.4	6569.65	6581.78	6535.99	6530.51	6521.4	6560.8	6779.18	7294.8	8131.11	8216.32	7801.38	7389.61	7122.16	6981.05	6808.36	6770.09	6663.58	6642.74	6586.64	6513.89	6507.65	6440.94	6438.32	6424.26	6433.55	6373.37	6373.08	6365.27	6359.67	6319.65	6320.79	6329.89	6353.74	6291.34	6287.75	6321.62	6298.18	6279.84	6277.29	6254.09	6246.95
1	0	0	7729.38	7828.96	7815.53	7856.12	7774.53	7793.22	7770.4	7793.29	7739.22	7727.47	7740.09	7758.75	7948.75	8307.08	8838.07	8756.05	8513.46	8192.24	7998.71	7907.18	7879.58	7740.29	7653.46	7640.14	7580.18	7528.78	7542.51	7479.23	7481.51	7413.48	7481.23	7405.86	7407.96	7384.41	7398.61	7402.08	7381.99	7419.97	7405.88	7332.16	7366.55	7422.36	7327.84	7379.85	7367.59	7367.02	7343
1	0	0	7448.36	7597.85	7573.62	7554.08	7538.98	7497.47	7498.45	7460.46	7556.66	7505.96	7426.99	7486.19	7654.05	8016.14	8655.19	8518.55	8142.56	7928.19	7791.92	7653.42	7552.26	7426.8	7426.99	7309.44	7247.26	7286.08	7232.29	7242.14	7190.67	7199.09	7200.46	7171.4	7247.99	7118.46	7119.91	7200.33	7125.05	7053.42	7132.78	7111.86	7111.36	7080.06	7061.73	7107.48	7072.3	7109.24	7137.86
1	0	0	7102.2	7161.45	7148.34	7113.21	7125.68	7110.4	7108.96	7059.5	7068.72	7037.51	7102.4	7061.58	7220.94	7455.16	7768.13	7683.78	7519.24	7344.62	7204.31	7139.93	7085.82	7092.66	6995.08	6994.99	6953.9	6934.1	6950.31	6900.03	6878.44	6822.14	6826.3	6815.91	6822.47	6802.02	6788.91	6761.86	6813.09	6806.65	6774.96	6789.19	6777.39	6764.85	6749.43	6748.58	6734.56	6737.04	6733.86
1	0	0	5598.97	5612.91	5606.3	5622.38	5631.68	5638.33	5611.45	5597.42	5585.95	5551.39	5579.26	5603.58	5768.67	5951.2	6246.82	6154.05	6014.32	5865.2	5730.74	5662.2	5590.76	5581.09	5487.95	5482.61	5450.15	5432.98	5414.74	5407.83	5418.09	5398.03	5368.47	5342.79	5356.97	5343.14	5336.86	5335.42	5344.97	5341.55	5341.15	5352.89	5335.27	5339.79	5337.76	5341.92	5329.62	5355.45	5343.62
1	0	0	8043.15	8086.64	8133.19	8096.28	8091.5	8146.61	8126.81	8097.89	8081.65	8055.68	8050.69	8062.04	8297.47	8688.67	9195	9075.81	8770.03	8520.54	8329.76	8226.11	8110	8053.44	7930.07	7909	7874.67	7826.14	7785.04	7782.81	7761	7733.82	7693.04	7657.54	7726.12	7650.11	7651.49	7690.54	7620.38	7649.46	7645.46	7683.24	7635.75	7632	7599.86	7655.35	7620.88	7629.25	7668.25
1	0	0	4660.11	4730.15	4705.55	4708.64	4695.17	4685.73	4661.16	4659.96	4687.49	4627.99	4649.81	4644.46	4977.93	5503.46	6381.64	6445.57	5996.76	5615.51	5315.19	5162.83	5018.41	4946.68	4861.26	4781.86	4754.25	4709.89	4680.45	4632.88	4626.39	4588.59	4604.86	4561.62	4574.01	4532.27	4523.18	4546.75	4509.53	4534.56	4521.41	4495.61	4508.49	4514.55	4514.12	4506.64	4466.14	4457.94	4480.54
1	0	0	3348.94	3374.15	3365.09	3378.74	3366.2	3349.88	3314.67	3319.05	3349.67	3326.07	3310.49	3331.41	3597.28	4000.69	4610.18	4601.75	4330.55	4044.37	3860.73	3728.94	3642.6	3568.18	3499.09	3444.06	3431.23	3394.97	3373.57	3328.9	3328.33	3299.16	3277.59	3244.44	3237.17	3234.07	3219.15	3221.91	3215.48	3221.49	3224.4	3197.9	3196.44	3212.5	3197.76	3227.35	3177.36	3184.37	3187.04
1	0	0	7729.69	7848.78	7853.58	7816.05	7813.28	7822.91	7828.79	7809.05	7777.8	7735.5	7750.54	7791.5	7963.42	8371.95	8896.48	8946.45	8677.49	8393.32	8164.29	8061.76	7912.91	7850.52	7811.06	7761.83	7677.05	7602.05	7584.96	7550.73	7518.46	7507.35	7553.23	7479.48	7494.48	7501.75	7477.48	7467.87	7461.25	7489.37	7459.75	7447.1	7439.51	7454.76	7426.35	7397.96	7411.3	7397.54	7390.88
1	0	0	7642.62	7695.22	7713.47	7664.64	7644.26	7650.11	7626.23	7585.66	7610.16	7593.09	7587.27	7576.12	7796.97	8151.85	8695.01	8715.78	8358.87	8070.45	7880.9	7819.6	7645.06	7614.94	7510.6	7465.13	7434.6	7401.15	7372.72	7407.73	7334.7	7343.47	7291.45	7273.81	7323.51	7284.11	7273.84	7286.59	7254.88	7244.13	7261.3	7277.04	7255.49	7272.68	7227.48	7240.27	7248.02	7204.38	7253.35
1	0	0	3995.03	4023.98	4022.52	3983.48	3995.56	3983	3971.66	3965.7	3941.98	3973.02	3947.06	3983.97	4111.69	4311.47	4717.5	4709.17	4485.56	4355.86	4212.66	4129.14	4081.41	4076.81	4015.69	3999.33	3942.7	3914.78	3871.83	3878.64	3825.73	3818.11	3845.23	3826.83	3813.28	3799.81	3790.53	3801.78	3800.58	3792.94	3807.47	3786.09	3808.62	3800.08	3766.77	3770.78	3791.27	3779.05	3805.25
1	0	0	6452.36	6516.04	6510.51	6486.78	6474.58	6466.47	6504.33	6478.81	6447.73	6453.86	6408.82	6437.81	6685.8	7018.23	7555.44	7529.45	7168.95	6933.9	6739.81	6636.41	6530.38	6470.27	6418.21	6410.88	6363.7	6287.44	6271.99	6274.43	6245.67	6229.24	6249.73	6206.65	6223.73	6200.33	6205.9	6199.4	6209.19	6195.81	6156.5	6170.7	6154.04	6195.78	6159.96	6148.16	6155.3	6178.47	6162.9
1	0	0	7489.84	7522.94	7571.14	7607.46	7561.66	7543.59	7564.96	7473.4	7540.73	7503.22	7457.48	7538.97	7733.54	7976.84	8437.82	8315.59	8118.03	7844.43	7695.96	7678.96	7517.84	7488.38	7367.87	7360.34	7320.51	7317.04	7283.6	7279.85	7287.14	7200.83	7163.21	7191.7	7236.36	7210.63	7170.54	7216.57	7130.83	7168	7190.21	7158.43	7188.61	7170.61	7144.78	7138.81	7183.39	7135.77	7203.45
1	0	0	4970.37	4996.13	5014.47	5023.08	5002.28	5025.17	5011.54	5009.55	5014.62	4966.99	4992.86	5031.34	5111.99	5266.07	5430.94	5361.37	5259.17	5143.15	5073.36	5031.01	4964.61	4948.53	4919.91	4903.29	4888.99	4859.24	4863.14	4841.64	4855.09	4799.55	4800.72	4812.74	4826.58	4815.14	4815.22	4792.38	4780.44	4784.38	4807.6	4802.61	4797.42	4801.78	4770.6	4802.35	4791.74	4801.5	4795.62
1	0	0	6809.22	6943.38	6942.62	6855.79	6914.01	6910.53	6830.95	6873.54	6842.73	6806.55	6773.33	6814.09	6968.99	7244.54	7689.28	7586.28	7436.92	7069.62	6971.15	6887.62	6790.49	6823.35	6742.74	6674.91	6637.68	6623.76	6603.41	6511.06	6518.07	6541.04	6577.31	6489.49	6495.89	6477.98	6505.67	6449.19	6478.39	6556.38	6494.56	6419.59	6433.16	6432.49	6452.94	6442.05	6430.53	6430.72	6429.44
1	0	0	5561.04	5617.71	5621.56	5617.82	5597.83	5566.34	5555.18	5528.23	5571.25	5550.78	5540.76	5545.64	5732.03	6099.47	6829.98	7017.2	6662.83	6360.3	6143.06	6012.65	5888.06	5809.73	5699.87	5625.72	5569.26	5520.27	5487.68	5495.67	5461.37	5405.45	5415.92	5392.76	5425.93	5369.34	5349.87	5377.46	5332.3	5352.39	5335.83	5355.67	5340.92	5346.78	5287.07	5335.48	5313.93	5304.44	5334.88
1	0	0	7885.1	7977.89	7949.85	7948.65	7931.6	7913.69	7903.03	7858.07	7855.75	7841.27	7825.6	7853.79	8015.92	8326.38	8818.37	8744.26	8494.87	8242.24	8083.72	7987.11	7868.12	7843.06	7761.51	7741.09	7686.36	7664.06	7627.19	7641.49	7614.35	7583.81	7582.26	7525.4	7562.78	7544.72	7543.63	7524.04	7501.61	7522.88	7510.45	7523.07	7518.2	7509.24	7492.82	7513.11	7481.73	7489.92	7504.43
1	0	0	6589.86	6662.43	6687.03	6650.53	6628.96	6625.21	6613.57	6571.22	6604.58	6580.59	6591.79	6583.27	6809.78	7238.27	7904.98	7983.77	7550.59	7240.09	7016.07	6864.86	6753.19	6703.67	6641.99	6555.43	6518.49	6480.99	6453.04	6418.21	6391.86	6367.36	6386.82	6332.84	6341.99	6316.31	6283.84	6295.73	6272.93	6310.68	6295.1	6294.36	6285.81	6306.84	6258.66	6280.16	6260.4	6247.11	6257.27
1	0	0	7262.46	7365.82	7356.58	7353.67	7301.65	7323.61	7300.4	7308.44	7296.35	7283.54	7255.89	7334.51	7554.96	7955.72	8558.09	8608	8208.58	7868.47	7760.23	7587.77	7452.3	7466.6	7330.3	7281.65	7206.49	7149.49	7088.37	7111.58	7061.53	7037.37	6962.67	6990.88	7078.33	6888.89	6915.86	6949.75	6824.02	6935.44	6864.95	6970.61	6902.82	6877.44	6832.09	6878.56	6884.07	6885.61	6970.26
1	0	0	3508.88	3526.07	3527.3	3543.11	3561.46	3566.49	3573.91	3543.17	3544.63	3519.17	3531.04	3536.76	3731.96	3896.78	4120.63	4055.42	3925.46	3767.8	3698.02	3635.39	3558.03	3547.21	3508.93	3501.99	3475.84	3452.27	3450.51	3431.46	3434.23	3419.69	3416.26	3387.43	3390.69	3400.44	3403.84	3398.36	3396.96	3399.84	3407.86	3385.07	3365.06	3382.86	3377.62	3396.98	3394.02	3393.81	3370.96
1	0	0	4808.42	4852.81	4843.99	4801.75	4804.25	4801.63	4793.53	4754.79	4756.29	4779.71	4792.78	4783.05	4931.45	5238.9	5854.41	6076.12	6003.53	6050.33	6154.71	6291.78	6341.12	6460.4	6236.74	6040.36	5872.25	5763.55	5641.1	5583.82	5511.99	5378.79	5332	5282.81	5272.04	5187.08	5158.62	5135.97	5042.62	5048.22	5013.6	5027.62	5005.53	4950.41	4911.23	4923.73	4917.36	4888.18	4898.73
1	0	0	3528.25	3564.67	3530.78	3512.46	3494.74	3515.91	3536.47	3533.1	3481.16	3474.84	3474	3518.88	3669.11	3787.5	3944.29	3881.22	3720.69	3661.38	3575.42	3548.18	3475.51	3475.51	3472.51	3455.7	3416.61	3392.33	3373.81	3402.96	3376.74	3370.76	3382.79	3384.69	3362.53	3398.6	3377.61	3352.54	3351.57	3362.41	3350.61	3372.7	3349.61	3369.75	3325.81	3320.77	3356.62	3358.76	3364.76
1	0	0	7142.75	7223.39	7225.39	7184.78	7165.54	7175.58	7151.95	7163.29	7150.54	7116.31	7128.01	7155.96	7271.46	7503.69	7814.59	7699.81	7533.15	7402.03	7283.88	7219.73	7124.86	7100.14	7039.39	7037.43	7008.64	7004.87	6964.98	6951.89	6918.4	6908.25	6902.44	6878.37	6924.19	6885.05	6860.91	6861.41	6858.25	6863.45	6865.64	6867.51	6852.63	6847.44	6849.03	6850.68	6834.55	6846.67	6844.58
1	0	0	7047.57	7129.93	7099.54	7081.1	7077.18	7092.9	7100.08	7074.96	7050.19	7031.94	7051.67	7054.76	7264.3	7631.01	8135.61	8105.04	7755.7	7529.51	7347.81	7260.08	7138.62	7111.21	7009.86	7001.84	6940.3	6899.01	6885.65	6876.61	6871.9	6819.71	6810.94	6802.53	6828.35	6798.47	6772.84	6772.2	6742.79	6749.48	6769.48	6773.64	6729.69	6770.86	6699.06	6750.64	6719.65	6738.97	6740.07
1	0	0	6484.43	6607.55	6553.55	6552.88	6570.97	6531.98	6490.44	6490.28	6483.9	6461.63	6448.41	6463.05	6722.57	7090.49	7588.07	7566.96	7265.74	6976.91	6814.69	6704.68	6569.12	6510.06	6434	6421.31	6373.96	6367.88	6338.42	6275.33	6252.61	6251.28	6244.41	6226.66	6224.04	6201.37	6213.38	6199.36	6171.69	6193.28	6212.32	6165.62	6150.86	6180.53	6133.96	6118.89	6148.47	6125.27	6128.54
1	0	0	3119.63	3165.98	3145.78	3139.7	3159.68	3124.93	3141.76	3118.98	3131.9	3093.83	3102.82	3138.06	3377.46	3700.58	4149.22	4209.64	3940.72	3706.24	3508.34	3395.03	3290.49	3264.25	3209.74	3187.44	3147.04	3098.78	3099.87	3063.52	3038.26	3057.47	3046.43	3035.39	3035.81	3045.34	3025.61	3022.97	3010.43	3021.34	3004.18	3002.83	2988.53	3001.74	3000.33	3007.69	2978.74	2979.57	2976.09
1	0	0	4540.79	4592.54	4576.26	4578.56	4580.95	4539.18	4576.64	4536.26	4547.03	4500.51	4541.63	4531.72	4864.62	5408.09	6233.14	6351.92	5919.56	5495.76	5207.97	5039.47	4902.64	4816.73	4711.95	4688.28	4620.58	4623.83	4599.83	4518.73	4491.26	4471.26	4495.36	4449.72	4439.71	4441.91	4438.6	4424.53	4413.1	4435.56	4458.73	4399.03	4385.71	4419.79	4400.41	4412.58	4406.91	4385.73	4379.37
1	0	0	6192.97	6294.63	6272.32	6283.6	6314.35	6288.34	6242.09	6259.45	6292.42	6236.49	6252.63	6249.08	6328.55	6506.31	6672.05	6639.8	6513.66	6374.89	6310.45	6262.71	6200.08	6194.57	6162.12	6125.49	6092.94	6061.54	6084.97	6047.06	6032.02	6013.78	6031.34	5989.12	5989.55	5996.68	6004.18	6003.85	5998.52	5991.42	6038.69	6022.74	5962.85	5981.23	5983.55	5983.03	5968.02	6000.32	5960.22
1	0	0	5665.02	5734.13	5735.74	5688.85	5703.46	5698.98	5672.83	5676.33	5665.83	5642.76	5631.59	5674.98	5933.17	6273.06	6759.96	6737.37	6510.22	6201.87	6037.83	5920.72	5826.81	5749.85	5738.09	5682.2	5687.7	5632.09	5623.41	5569.52	5564.19	5548.28	5573.89	5508.41	5497.41	5512.46	5510.19	5477.19	5492.59	5478.15	5509.28	5466.35	5473.17	5486.07	5476.91	5463.91	5435.44	5444.15	5430.85
1	0	0	4344.71	4409.47	4391.71	4396.48	4376.51	4378.66	4355.66	4339.25	4355.05	4336.18	4337.66	4348.64	4655.08	5164.89	5978.45	6114.19	5646.03	5250.8	4993.52	4807.31	4675.95	4584.51	4484.55	4450.33	4400.59	4381.56	4349.32	4321.25	4298.26	4282.95	4276.05	4238.28	4246.71	4239.07	4239.53	4235.93	4208.13	4229.75	4221.06	4221.33	4211.62	4209.2	4202.93	4217.59	4175.59	4180.02	4194.34
1	0	0	5708.34	5757.83	5790.32	5789.2	5718.06	5758.95	5721.77	5661.51	5717.72	5712.8	5695.08	5702.51	5988.78	6488.97	7360.31	7556.45	7060.35	6670.57	6436.15	6292.98	6124.85	6065.88	5937.37	5865.12	5836.91	5806.94	5747.28	5699.17	5684.54	5671.06	5640.65	5627.25	5616.15	5583.86	5602.05	5578.86	5570.54	5562.06	5576.65	5567.68	5505.43	5510.95	5543.85	5579.14	5522.63	5492.03	5525.6
1	0	0	6106.8	6165.87	6170.13	6134.5	6128.26	6132.02	6093.24	6068.83	6102.17	6078.39	6094.62	6070.76	6238.11	6572.89	7165.06	7247.42	6883.43	6619.55	6456.95	6372.32	6260.81	6195.73	6078.23	6024.19	5986.27	5924.97	5904.2	5899.33	5868.78	5829.92	5834.81	5803.66	5839.8	5809.27	5781.67	5802.79	5772.37	5786.87	5769.93	5806.2	5793.75	5784.15	5746	5790.21	5769.4	5754.51	5796.37
1	0	0	6752.75	6825.42	6803.65	6777.69	6712.8	6782.31	6803.71	6764.89	6714.36	6740.24	6745.11	6760.05	6918.45	7179.76	7674.49	7718.64	7396.24	7254.55	7079.82	7009.2	6860.82	6814.62	6775.38	6727.24	6657.82	6618.45	6586.04	6650.02	6619.44	6498.11	6523.98	6518.95	6548.73	6538.22	6504.53	6491	6479.91	6466.98	6489.98	6511.62	6464	6463.29	6388.75	6413.13	6465.25	6410.42	6502.45
1	0	0	4658.18	4722.56	4711.69	4690.2	4681.14	4664.43	4641.36	4617.73	4657	4659.31	4630.53	4663.55	4905.66	5244.28	5876.54	5894.77	5623.08	5338.39	5127.98	5015.08	4925.92	4882.21	4794.24	4747.18	4720.76	4679.96	4643.58	4625.67	4601.26	4587.29	4596.43	4552.1	4575.21	4546.66	4532.93	4542.56	4527.15	4521.56	4512.12	4506.73	4516.25	4517.61	4486.08	4531.21	4499.41	4484.42	4512.74
1	0	0	7922.55	8010.45	8067.48	8082.06	8110.39	8187.86	8208.23	8211.02	8216.78	8154.18	8162.25	8128.3	8367.22	8708.58	9208.88	9117.47	8796.03	8539.12	8338.95	8232.58	8106.57	8052.49	7955.94	7917.04	7867.18	7798.74	7774.06	7779.22	7726.5	7667.99	7682.21	7624.94	7647	7610.35	7610.65	7596.48	7588.48	7589.15	7600.77	7579.63	7567.88	7573.77	7549.81	7586.5	7530.43	7557.96	7567.41
1	0	0	4362.68	4394.39	4403.62	4415.17	4391.67	4401.71	4390.13	4392.37	4395.26	4335.49	4356.54	4403.02	4609.14	4782.48	5156.01	5088.72	4887.69	4708.12	4607.15	4519.84	4441.02	4388.97	4338.7	4333.07	4314.11	4291.93	4280.86	4233.04	4255.94	4233.9	4217.03	4203.24	4212.99	4199.52	4198.3	4194.93	4186.04	4211.03	4210.61	4199.57	4181.89	4196.84	4185.11	4203.72	4180.65	4177.05	4156.19
1	0	0	6692.62	6755.28	6777.61	6757.49	6753.54	6711.23	6714.15	6669.12	6682.33	6652.01	6663.99	6663.8	6894.42	7383.37	8109.55	8168.93	7698.83	7346.65	7117.7	6987.92	6842.85	6797.45	6697.26	6631.24	6634.76	6576.21	6572.69	6482.78	6487.12	6465.92	6484.92	6437.51	6405.18	6374.99	6392.45	6394.86	6374.43	6397.16	6364.99	6362.53	6360.56	6361.28	6348.58	6385.36	6330.74	6347.06	6358.32
1	0	0	3780.66	3849.3	3839.58	3805.42	3827.96	3828.89	3800.3	3805.3	3799.71	3766.67	3774.97	3797.26	4023.28	4404.82	5029.49	5193.63	4950.36	4635.04	4389.97	4274.28	4177.14	4099.39	4036.16	3975.34	3964.32	3938.45	3898.3	3836.89	3826.74	3831.97	3823.2	3798.61	3784.55	3747.39	3767.92	3754.91	3751.17	3744.64	3743.7	3736.01	3705.28	3740.79	3719.41	3713.95	3686.41	3696.5	3680.21
1	0	0	5150.96	5234.09	5206.04	5168.42	5156.78	5176.86	5186.29	5150.38	5128.64	5132.96	5108.96	5150.44	5434	5947.9	6684	6637.84	6161	5810.37	5569.18	5444.26	5309.61	5238.13	5197.56	5135.49	5125.21	5074.33	5052.08	5022.74	4988.86	4963.93	5012.69	4998.88	4974.21	4967.79	4967.58	4944.06	4940.56	4940.16	4968.12	4932.46	4914.94	4953.62	4919.78	4899.93	4927.27	4906.71	4931.29
1	0	0	5852.57	5913.59	5885.71	5847.27	5853.68	5842.55	5842.37	5828.48	5812.41	5780.99	5808.41	5827.08	6107.09	6645.96	7641.88	7819.55	7211.69	6836.76	6530.81	6355.76	6199.53	6096.11	6028.13	5951.03	5886.55	5852.19	5783.93	5762.19	5729.73	5689.39	5699.68	5693.67	5671.79	5645.87	5663.89	5629.36	5615.62	5605.53	5638.08	5618.4	5607.92	5646.95	5581.96	5598.39	5603.46	5582.76	5587.51
1	0	0	6678.61	6726.36	6715.91	6698.72	6734.3	6693.85	6686.55	6635.52	6655.72	6610.96	6674.82	6680.34	6760.5	7016.47	7518.87	7574.78	7396.99	7095.91	6914.1	6847.27	6753.3	6738.18	6644.63	6620.64	6582.84	6520.46	6526.15	6496.81	6434.2	6456.22	6471.51	6406.98	6413.36	6364.45	6393.25	6359.77	6391.72	6354.25	6363.28	6342.31	6347.75	6365.3	6339.6	6314.93	6308.61	6309.89	6328.5
1	0	0	5226.87	5261.69	5239.65	5246.48	5227.04	5207.57	5140.26	5108.3	5208.13	5193.63	5142.57	5138.2	5344.76	5707.26	6458.11	6626.57	6273.48	5994.33	5865.3	5702.11	5630.52	5557.44	5428.7	5301.28	5266.78	5208.7	5167.37	5108.57	5114.89	5083.37	5065.61	5003.41	5057.8	4968.63	4975.93	4979.17	4989.46	4971.33	4927.87	4938.11	4962.96	4977.57	4984.78	4958.06	4905.41	4908.3	4934.46
1	0	0	7485.33	7570.47	7561.53	7566.5	7544.67	7581.29	7532.41	7494.4	7544.5	7457.58	7489.4	7496.6	7729.54	8038.24	8498.43	8366.87	8124.49	7886.81	7741.46	7631.19	7528.11	7475.91	7419.18	7375.92	7348.12	7336.44	7303.71	7278.47	7255.34	7219.67	7220.79	7187.46	7198.61	7189.02	7187.31	7187.64	7168.38	7194.26	7198.75	7153.92	7165.91	7178.01	7177.78	7196.85	7159.16	7161.47	7175.42
1	0	0	7231.2	7334.83	7321	7299.37	7272.92	7291.15	7267.84	7255.54	7252.26	7200.01	7221.35	7241.11	7389.37	7611.54	7920.16	7817.11	7671.78	7511.78	7370.49	7315.84	7253.62	7230.22	7170.85	7139.44	7094.99	7078.78	7071.69	7053.07	7020.24	7004.12	7006.13	6957.74	6978.38	6974.02	6960.82	6953.72	6959.6	6955.31	6974.79	6938.35	6902.33	6946.11	6931.59	6950.38	6934.62	6944.85	6931.6
1	0	0	6467.08	6552.61	6566.75	6540.94	6501.21	6498.83	6450.94	6425.67	6498.18	6451.34	6444.27	6430.54	6754.87	7340.76	8275.6	8488.59	7984.05	7545.7	7216.85	7053.33	6894.29	6789.81	6651.13	6582.28	6542.43	6515.05	6441.09	6403.16	6387.81	6340.05	6336.16	6284.54	6342.54	6265.65	6224.77	6299.49	6245.4	6236.55	6224.57	6225.57	6214.55	6239.56	6208.18	6210.05	6172.58	6169.26	6194.95
1	0	0	5476.46	5532.76	5533.58	5552.23	5441.9	5462.04	5456.93	5416.45	5444.68	5389.72	5451.69	5442.11	5591.73	5902	6626.46	6919.51	6730.61	6367.73	6150.54	6105.99	6000.87	5861.69	5723.25	5619.69	5541.25	5545.52	5468.48	5405.77	5360.1	5309.52	5377.99	5335.73	5298.06	5245.38	5273.97	5292.72	5240.56	5204.68	5216.96	5196.92	5203.42	5259.35	5210.54	5222.68	5161.39	5150.21	5190.51
1	0	0	4256.34	4285.31	4304.53	4253.61	4256.88	4248.64	4248.69	4258.54	4242.21	4246.71	4216.21	4224.64	4469.43	4845.26	5507.67	5519.22	5208.06	4895.8	4690.4	4582.62	4489.59	4416.1	4350.89	4298.77	4278.28	4248.06	4241.17	4194.99	4159.7	4152.89	4139.32	4133.13	4107.4	4106.1	4089.76	4081.78	4085.11	4098.42	4084.2	4053.79	4086.63	4098.54	4071.88	4085.94	4057.33	4047.84	4060.66
1	0	0	5493.97	5524.23	5497.1	5529.44	5501.82	5537.35	5480.23	5471.74	5451.3	5412.88	5417.76	5422.15	5601.79	5750.82	5997.25	5888.19	5769.29	5617.3	5552.91	5453.88	5357.31	5342.17	5292.43	5257.28	5233.55	5205.83	5214.28	5164.27	5180.27	5168.22	5125.3	5095.5	5107.46	5080.26	5092.52	5063.73	5047.07	5077.76	5096.98	5080.03	5038.27	5019.78	5023.44	5041.75	5010.42	5027.23	5030.71
1	0	0	7062.77	7172.89	7153.51	7086.91	7076.21	7070.75	7074.9	7077.53	7052.94	7038.88	7036.28	7033.7	7264.93	7718.64	8387.99	8621.81	8290.24	8142.29	8047.01	8044.46	8056.43	8155.37	8080.77	7938.02	7826.72	7730.12	7650.11	7575.37	7496.58	7450.49	7500.45	7399.35	7357.47	7338.97	7329.73	7285.75	7278.98	7270.17	7241	7226.96	7185.4	7193.88	7150.96	7126.98	7126.19	7115.59	7097.51
1	0	0	5424.31	5450.52	5470.96	5474.08	5478.65	5455.1	5468.19	5407.33	5416.42	5406.9	5452.6	5442.52	5519	5650.54	5807.9	5774.29	5666.67	5581.81	5491.87	5474	5392.81	5396.23	5328.04	5339.04	5288	5284.25	5275.38	5276.37	5266.92	5235.71	5226.19	5207.46	5248.9	5226.62	5248.42	5226.73	5186.94	5236.38	5254.29	5264.63	5203.92	5208.52	5212.44	5262.21	5241.23	5223.19	5217.56
1	0	0	7698.67	7786.16	7753.57	7719.4	7701.32	7714.85	7697.75	7708.95	7669.89	7650.28	7668.63	7665.01	7923.63	8316.19	8852.88	8777.17	8480.99	8177.77	7993.23	7861.4	7715.73	7702.24	7635.61	7599.8	7550.97	7509	7503.19	7459.01	7421.92	7390.33	7382.48	7396.41	7400.95	7370.57	7409.72	7388.12	7368.32	7402.17	7392.17	7346.04	7360.83	7402.49	7356.6	7342.79	7334.63	7309.36	7306.17
1	0	0	7423.52	7493.41	7518.5	7495.55	7496.32	7470.14	7448.07	7445.61	7445.38	7389.52	7406.04	7489.75	7577.46	7822.38	8134.16	8070.8	7880.89	7719.21	7581.59	7487.41	7379.95	7352.89	7315.68	7283.52	7234.21	7207.32	7165.38	7176.86	7191.07	7138.34	7139.75	7078.05	7106	7125.73	7121.02	7101.55	7074.36	7077.71	7134.79	7114.89	7105.21	7123.54	7059.77	7103.68	7092.75	7098.2	7083.61
1	0	0	4337.51	4364.99	4367.52	4382.78	4399.78	4396.61	4417.22	4386.7	4359.12	4358.88	4378.39	4389.74	4454.8	4572.1	4730.45	4676.09	4587.49	4511.03	4432.38	4370.67	4328.49	4337.55	4302.25	4262.75	4256.75	4243.52	4255.75	4218.67	4213.65	4225.84	4206.46	4187.87	4205.83	4184.12	4208.96	4165.26	4163.04	4183.65	4208.19	4186.49	4169.01	4190.74	4193.26	4194.84	4173.78	4168.78	4181.55
1	0	0	4494.41	4536.19	4534.6	4520.48	4511.11	4528.9	4521.26	4522.84	4525.59	4486.34	4487.73	4520.6	4580.01	4799.18	5187.89	5173.83	4966.8	4831.58	4691.91	4650.33	4566.95	4529.48	4502.59	4492.45	4421.7	4411.4	4394.65	4405.44	4378.69	4353.75	4384.11	4358.79	4352.56	4354.2	4349.35	4352.59	4333.97	4326.26	4329.99	4339.66	4327.99	4341.9	4313.94	4312.34	4313.4	4313.56	4314.89
1	0	0	6955.1	7024.63	7004.36	6988.76	7000.9	6980.87	6953.37	6920.15	6964.06	6922.38	6904	6891.37	7264.85	8067.92	9180.61	9435.43	8905.24	8409.46	8052.54	7845.24	7648.3	7547.66	7429.84	7286.98	7272.12	7220.35	7142.32	7113.51	7055.29	7020.33	7024.11	6957.43	6960.41	6913.31	6909.14	6919.56	6883.16	6881.36	6845.78	6819.59	6847.07	6844.04	6838.59	6814.19	6786.96	6794.11	6813.99
1	0	0	6345.98	6405.93	6399.28	6365.21	6355.24	6360.03	6319.05	6324.3	6334	6283.15	6296.57	6311.46	6487.68	7106.75	8012.97	8331.12	8309.99	8379	8625.53	8893.57	9159.49	9027.66	8712.57	8509.99	8409.57	8335.67	8175.43	8060.3	7950.98	7874.22	7803.23	7697.11	7707.54	7530.34	7474.72	7521.43	7412.23	7396.23	7315.51	7263.24	7241.72	7250.54	7182.51	7184.42	7057.73	7051.14	7036.83
1	0	0	5779.52	5886.45	5863.71	5816.26	5791.61	5784.22	5763.92	5754.26	5776.65	5738.8	5737.02	5735.73	5961.04	6371.67	6966.54	6965.13	6683.53	6409.31	6232.73	6088.21	6041.55	6016.26	5917.28	5858.47	5842.08	5795.83	5763.46	5729.56	5686.67	5680.82	5684.47	5644.01	5630.95	5604.2	5618.28	5607.59	5584.65	5582.86	5564.77	5528.24	5564.52	5543.05	5566.67	5548.4	5500.64	5510.21	5502.83
1	0	0	7557.62	7642.78	7634.27	7654.88	7599.22	7637.11	7635.87	7601.34	7611.37	7585.21	7543.88	7591.63	7831.6	8169.06	8791.06	8840.61	8523.18	8275.16	8049.27	7921.12	7802.46	7742.4	7644.3	7643.24	7556.07	7528.28	7467.18	7438.06	7378.17	7389.04	7408.84	7355.45	7322.83	7292.58	7306.11	7273.13	7237.39	7244.38	7260.97	7230.46	7178.21	7245.3	7250.9	7186.81	7189.12	7178.15	7194.13
1	0	0	6173.95	6261.55	6243.27	6192.48	6189.65	6186.69	6161.33	6154.22	6146.22	6144.07	6130.43	6139.81	6367.77	6815.09	7474.89	7620.49	7227.53	6917.32	6642.13	6571.35	6420.84	6331.38	6270.68	6204.72	6154.12	6115.48	6076.65	6046.22	5991.8	5982.52	6012.23	5956.82	5949.3	5951.94	5920.6	5907.75	5910.95	5935.49	5903.48	5905.96	5888.19	5917.6	5899.18	5871.49	5858.2	5865.7	5876.9
1	0	0	7515.15	7611.68	7568.75	7577.27	7537.14	7550.38	7486.21	7534.74	7442.63	7467.3	7496.68	7476.43	7726.72	8107.51	8549.75	8510.2	8193.56	7965	7772.32	7687.1	7527.84	7481.75	7399.6	7377.59	7360.43	7300	7279.08	7255.36	7232.31	7229.19	7250.3	7197.75	7200.23	7187.86	7179.19	7161.38	7131.57	7146.08	7167.19	7150.06	7135.03	7137.66	7119.35	7114.06	7112.06	7136.87	7103.63
1	0	0	3851.97	3855.77	3884.5	3888.1	3870.78	3897.74	3887.6	3884.65	3864.17	3832.81	3858.54	3875.59	3953.46	4080.78	4196.46	4115.21	4047.45	3981.6	3903.77	3890.58	3809.29	3819.26	3764.32	3767.23	3761.13	3724.73	3739.72	3701.6	3721.29	3712.53	3673.76	3654.06	3680.72	3660.37	3674.88	3677.38	3632.62	3660.56	3670.46	3670.45	3667.63	3632.05	3658.97	3664.9	3658.38	3649.1	3662.95
1	0	0	7443.54	7500.99	7491.67	7510.24	7480.23	7501.64	7460.44	7413.14	7448.63	7414.14	7441.05	7438.83	7599.98	7865.65	8240.01	8149.74	7893.71	7692.71	7583.39	7553.14	7432.75	7365.94	7327.14	7304.49	7286.89	7252.23	7228.57	7226.21	7211.61	7159.45	7176.35	7144.35	7193.92	7168.37	7129.46	7126.94	7119.85	7120.85	7149.43	7177.17	7117.8	7126.23	7102.56	7128.12	7111.4	7137.71	7157.64
1	0	0	8557.5	8662.05	8598.9	8464.26	8497.7	8447.14	8479.17	8510.62	8394.37	8331.57	8374.01	8399.36	8561.75	8873.11	9370.92	9409.91	9097.14	8856.38	8592.99	8442.16	8308.47	8268.82	8244.48	8210.47	8147.85	8057.41	8052.35	7986.82	7908.23	7928.1	7987.39	7929.66	7871.75	7948.95	7916.18	7877.87	7864.97	7884.13	7864.99	7803.4	7778.76	7805.72	7778.41	7738.4	7765.32	7725.55	7679.85
1	0	0	6465.76	6542.28	6535.52	6471.48	6485.26	6478.4	6446.03	6446.05	6447.15	6410.97	6437.02	6423.82	6716.94	7202.19	7986.28	8105.69	7664.23	7310.54	7020.02	6846.62	6708.03	6633.85	6567.87	6505.83	6450.6	6416.58	6387.88	6348.26	6289.96	6278.21	6338.66	6295.16	6253.4	6242.85	6241.17	6225.53	6219.85	6242.31	6240.98	6182.87	6189.7	6231.82	6201.68	6191.57	6181.81	6188.56	6172.16
1	0	0	6941.5	7078.52	7045.32	7049.55	7027.85	7013.6	7025.13	6979.02	7062.9	7026.55	7037.1	7036.32	7130.6	7306.56	7541.79	7462.34	7356.76	7245.34	7086.1	7050.58	6916.45	6964.52	6886.61	6920.76	6868.98	6821.35	6808.34	6786.39	6760.29	6762.81	6747.94	6760.95	6748.77	6725.23	6730.53	6718.53	6725.39	6767.42	6734.95	6723.6	6701.02	6759.32	6721.61	6717.66	6710.08	6695.71	6673.92
1	0	0	7780.23	7862.46	7911.98	7911.68	7912.46	7939.33	7896.59	7910.22	7906.97	7843.17	7860.97	7816.26	8074.17	8477.7	9108.79	9004.32	8669.92	8373.97	8152.58	8037.12	7922.55	7852.07	7784.53	7747.48	7672.37	7639.65	7618.11	7586.86	7542.88	7509.66	7508.35	7443.85	7447.28	7432.03	7390.59	7414.74	7424.4	7449.09	7430.21	7410.19	7362.78	7378.9	7387.77	7390.16	7350.47	7350.62	7362.21
1	0	0	6165.15	6231.44	6220.85	6165.69	6155.26	6179.85	6169.84	6166.66	6143.31	6126.55	6138.21	6154	6391.48	6786.26	7508.52	7569.71	7171.81	6807.95	6580.92	6439.11	6316.52	6249.81	6190.97	6148.44	6085.92	6061.9	6041.58	6000.52	5915.13	5947.53	5993.61	5947.5	5936.19	5928.26	5929.21	5923.73	5918.74	5899.5	5925.76	5878.23	5851.74	5914.9	5888.1	5855.9	5879.71	5862.16	5883.9
1	0	0	6508.48	6584.43	6592.11	6587.7	6552.59	6545.56	6507.57	6457.9	6561.95	6503.94	6502.89	6472.41	6810.89	7364.03	8379.92	8419.89	7869.27	7469.35	7194.63	7035.32	6882.24	6788.49	6665	6572.48	6542.17	6521.46	6451.73	6425.75	6396.06	6372.54	6356.67	6301.97	6346.32	6231.44	6271.19	6339.7	6238.79	6275.51	6249.86	6286.49	6244.29	6266.67	6215.6	6254.95	6219.24	6208.83	6281.9
1	0	0	4345.09	4391.97	4387	4371.22	4356.81	4348.82	4338.39	4351.95	4339.11	4303.91	4322.7	4346.78	4666.76	5123.32	5865.75	5939.17	5548.83	5187.18	4918.97	4768.47	4648.92	4559.8	4523.31	4450.23	4413.62	4395.6	4351.74	4325.73	4290.32	4275.44	4295.19	4267.17	4252.94	4246.18	4220.99	4211.03	4218.93	4233.6	4194.57	4179.33	4179.44	4209.2	4205.2	4203.1	4161.66	4158.52	4156.92
1	0	0	5561.8	5620.3	5642.63	5691.93	5660.84	5594.68	5546.52	5531.09	5610.21	5579	5565.65	5550.58	5786.52	6299.57	7207.3	7256.88	6999.89	6546.34	6278.93	6130.3	6058.98	5949.17	5817.24	5720.38	5703.13	5692.2	5635.35	5535.57	5487.48	5490.62	5440.52	5402.01	5390.22	5330.53	5339.1	5372.07	5358.98	5342.93	5291.87	5279.59	5290.79	5304.05	5297.53	5392.64	5258.6	5258.21	5278.79
1	0	0	5858.08	5921.64	5913.62	5875.05	5876.62	5854.18	5850.65	5836.81	5856.5	5807.05	5824.1	5823.42	6142.87	6773.84	7795.21	7972.75	7501.52	7132.6	6860.41	6728.73	6677.49	6634.23	6586.32	6486.03	6392.64	6310.13	6261.48	6200.03	6099.95	6072.35	6118.7	6036.5	6029.75	5979.91	5964.99	5964.73	5956.02	5959.51	5903.52	5874.57	5865.16	5885.27	5866.68	5841.14	5809.35	5802.22	5819.08
1	0	0	6916.45	6955.72	6937.67	6956	6968.9	6958.78	6943.47	6920.45	6901.47	6875.12	6874.03	6882.6	7047.72	7300.74	7628	7568.02	7368.5	7187.86	7078.03	6958.29	6888.07	6835.86	6795.47	6793.28	6701.81	6686.71	6679.72	6616.81	6648.34	6633.6	6653.07	6617.81	6602.93	6612.1	6591.81	6589.83	6594.84	6603.36	6587.24	6578.43	6567.24	6565.86	6567.03	6589.4	6566.16	6582.55	6581
1	0	0	7282.33	7389.52	7388.85	7354.52	7329.45	7303.13	7290.01	7291.42	7291.28	7249.16	7255.22	7278.55	7599.92	8044.12	8593.48	8538.62	8262.43	7935.24	7727	7596.33	7479.33	7415.26	7332.24	7273.79	7263.37	7230.48	7196.97	7149.55	7132.58	7098.84	7117.97	7045.43	7059.48	7035.97	7050.52	7052.74	7045.27	7025.69	7001.03	6977.17	7001.31	7041.51	7004.56	6982.9	6960.92	6981.38	6991.86
1	0	0	2783.49	2816.7	2818.32	2787.62	2791.28	2787.14	2781.88	2780.68	2770.02	2770.84	2764.85	2783.18	3065.97	3511.3	4146.1	4206.34	3840.51	3514.15	3300.61	3157.08	3062.73	2979.24	2928.32	2881.26	2848.91	2816.54	2793.68	2777.8	2734.23	2723.09	2729.97	2718.79	2704.48	2697.03	2703.55	2671.01	2699.34	2673.93	2681.94	2678.36	2667.21	2681.01	2663.56	2649.45	2651.26	2650.91	2667.21
1	0	0	4985.85	4965.57	4954.63	4923.22	4897.97	4927.23	4979.22	4894.85	4929.46	4925.32	4929.22	4916.82	5104.23	5522.08	6105.63	6348.2	5889	5644.38	5426.74	5340.75	5176.22	5102.63	4990.02	4998.25	4952.95	4902.71	4803.98	4895.43	4824.89	4711.63	4772.42	4712.32	4774.89	4722.95	4734.34	4710.14	4659.37	4697.18	4665.74	4732.14	4684.45	4726.28	4650	4664.35	4699.2	4724.62	4720.48
1	0	0	6444.32	6508.71	6501.63	6485.54	6436.55	6424.9	6430.52	6393.53	6421.03	6377.11	6376.24	6391.35	6767.97	7505.1	8559.59	8689.95	8138.49	7682.1	7342.88	7152.24	6954.63	6860.35	6730.65	6635.45	6580.55	6528.52	6482.94	6450.71	6390.95	6349.68	6374.44	6322.32	6304.09	6255.58	6273.79	6261.43	6232.73	6232.76	6212.28	6219.68	6186.55	6199.92	6191.51	6173.84	6153.09	6133.43	6157.23
1	0	0	7392.42	7485.51	7477.51	7457.09	7439.43	7451.39	7437.08	7434.46	7429.99	7366.79	7407.57	7417.38	7587.28	7852.7	8271.47	8173.63	7968.82	7729.14	7616.56	7504.5	7409.72	7386.76	7297.27	7307.12	7252.78	7213.04	7194.64	7195.4	7157.2	7118.19	7117.91	7102.28	7114.77	7101.99	7100.86	7074.31	7063.55	7092.73	7104.78	7087.07	7064.37	7094.76	7065.22	7077.76	7077.47	7067.41	7076.58
1	0	0	7047.22	7065.86	7140.33	7103.43	7070.11	7086.6	7058.79	7078.64	7055.11	7041.67	7042.84	7055.3	7246.07	7516.79	7931.31	7919.26	7615.21	7390.84	7206.11	7157.02	7042.44	7020.11	6945.07	6938.57	6872.08	6865.38	6809.61	6787.79	6777.19	6779.76	6768.71	6737.07	6770.53	6746.81	6717.73	6762.24	6703.47	6724.99	6749.42	6750.16	6720.38	6707.03	6681.59	6732.67	6739.92	6689.09	6741.17
1	0	0	6197.1	6263.86	6236.82	6226.49	6195.31	6191.85	6188.45	6156.63	6182.59	6138.38	6124.63	6139.9	6475.73	6995.56	7841.03	7859.51	7408.26	7019.62	6755.6	6594.69	6468.88	6383.87	6250.33	6205.54	6182.59	6158.18	6109.27	6049.04	6026.9	6007.38	6039.04	5977.83	6015.68	5958.71	5957.56	5954.22	5948.37	5930.41	5959.8	5926.69	5908.22	5966.7	5925.35	5950.12	5905.86	5925.63	5928.45
1	0	0	6133.44	6195.87	6205.23	6227.14	6185.06	6237.17	6201.21	6153.73	6199.94	6128.09	6191.59	6298.37	6556.11	6836.96	7165.43	7013.73	6777	6576.67	6448.17	6342.41	6235.8	6219.96	6128.73	6084.59	6058.34	6047.59	5997.54	5992.09	6013.21	5969.91	5919.13	5896.53	5932.23	5920.4	5893.36	5920.49	5892.43	5882.24	5901.77	5896.29	5890.09	5888.73	5844.23	5909.84	5898.21	5876.8	5893.31
1	0	0	6877.17	6973.94	6957.89	6883.66	6911.3	6897.57	6895.32	6898.8	6842.57	6815.6	6872.78	6887.06	6961.31	7173.45	7402.69	7355.84	7241.23	7083.26	6933.32	6833.05	6789.29	6795.06	6798.28	6798.13	6702.52	6720.97	6683.72	6648.81	6619.38	6600.31	6630.7	6639.36	6565.29	6604.15	6615.79	6562.5	6628.03	6643.63	6614.44	6593.55	6560.7	6598.36	6615.87	6566.03	6580.07	6560.78	6554.2
1	0	0	7226.13	7310.75	7348.53	7247.11	7332.52	7276.44	7307.84	7366.46	7214.69	7258.6	7233.85	7348.66	7666.39	7864.4	8341.66	8376.38	8070.93	8022.69	7967.36	8029.08	7914.55	8036.51	8120.12	8180.93	8282.07	8348.31	8486.34	8621.27	8752.46	8867.47	8945.62	8974.84	9170.4	9216.04	9276.2	9071.45	9012.28	8913.61	8914.71	8865.42	8772.48	8681.19	8679.31	8672.44	8604.42	8506.69	8485.47
1	0	0	5261.68	5292.58	5290.35	5304.01	5275.89	5268.15	5236.61	5223	5245.9	5195.74	5189.41	5204.46	5491.33	5919.6	6593.35	6693.06	6484.82	6153.63	5933.38	5785.02	5654.27	5578.93	5484.57	5426.72	5389.24	5343.63	5310.43	5267.51	5258.95	5226.53	5203.61	5171.41	5170.97	5139.48	5146.88	5138.14	5127.27	5110.63	5112.91	5089.5	5105.79	5097.77	5087.65	5086.07	5070.61	5056.89	5050.72
1	0	0	4786.25	4854.24	4836.85	4803.96	4843.57	4805.99	4762.57	4786.58	4805.64	4780.72	4757.19	4797.57	5043.22	5424.73	5944.22	5791.16	5503.55	5240.43	5063.06	4962.45	4894.42	4857.4	4796.81	4789.73	4765.67	4721.6	4728.87	4642.42	4635.4	4635.42	4654.73	4629.07	4624.81	4595.52	4599.43	4591.31	4567.7	4592.09	4590.43	4572.27	4556.69	4589.96	4577.46	4576.21	4559.57	4544.24	4578
1	0	0	3619.69	3673.13	3683.63	3657.81	3654.1	3641.1	3633.58	3620.93	3648.12	3620.42	3610.09	3646.36	3894.19	4350.57	5056.28	5043.16	4628.66	4324.04	4108.6	3949.4	3875.43	3804.19	3706.21	3670.84	3673.1	3631.27	3620.06	3558.99	3553.7	3522.64	3557.81	3524.18	3530.27	3493.4	3481.1	3521.91	3498.42	3478.36	3490.28	3481.57	3483.78	3501.24	3472.13	3484.34	3468.18	3457.28	3472.7
1	0	0	6200.03	6302.31	6281.05	6209.09	6200.92	6202.59	6220.53	6226.22	6202	6135.94	6186.25	6182.23	6382.97	6976.16	7771.58	7955.59	7551.52	7135.25	6871.41	6669.61	6498.02	6417.94	6345.28	6279.22	6195.72	6159.33	6104.95	6072.73	5987.69	5991.91	6025.42	5996.11	5948.72	5934.3	5967.38	5922.02	5928.06	5944.97	5906.8	5869.62	5900.52	5949.16	5896.02	5897.09	5885.73	5879.23	5852.44
1	0	0	3328.44	3361.57	3350.09	3355.46	3335.4	3350.61	3332.89	3331.97	3312.12	3317.11	3315.95	3341.56	3553.3	3894.03	4384.6	4499.5	4305.84	4057.78	3870.14	3751.39	3649.1	3564.8	3513.35	3485.54	3450.7	3410.7	3386.96	3361.65	3333.84	3323.95	3320.41	3282.35	3282.35	3276.26	3279.95	3265.45	3261.32	3276.74	3278.7	3250.35	3233.46	3257.07	3268.19	3237.69	3266.96	3224.56	3242.01
1	0	0	6588.04	6664.12	6681.66	6658.82	6613.32	6621.79	6595.27	6613.04	6643.89	6534.86	6549.52	6595.21	6811.55	7106.32	7535.75	7441.52	7283.41	6982.66	6822.84	6708.82	6582.82	6564	6508.86	6497.57	6471.8	6411.68	6412.2	6356.62	6361.12	6360.07	6346.86	6300.98	6310.32	6289.68	6322.23	6277.39	6311.07	6327.52	6332.18	6275.18	6255.91	6258.46	6288.38	6258.12	6255.86	6256.61	6236.36
1	0	0	7517.18	7591.95	7605.44	7569.93	7582.54	7570.36	7561.63	7576.98	7574.5	7509.94	7524.38	7553.57	7752.63	8076.2	8444.23	8359.44	8094.72	7880.42	7736.72	7664.14	7552.49	7517.13	7423.35	7424.49	7358	7327.25	7300.21	7284.94	7279.27	7257.08	7244.74	7186.54	7231.14	7204.68	7199.83	7215.99	7185.92	7194.93	7189.05	7217.01	7198.72	7205.4	7185.95	7194.57	7172.72	7179.25	7187.58
1	0	0	5327.1	5409.13	5371.44	5339.67	5320.21	5317.06	5305.4	5331.41	5309.31	5254.67	5275.73	5303.67	5534.13	5831.13	6312.66	6231.8	6029.56	5746.53	5584.83	5494.91	5448.61	5366.61	5344	5281.2	5273.77	5245	5202.51	5167.34	5106.84	5148.6	5155.23	5126.69	5064.46	5082.63	5088.9	5073.07	5078.89	5102.59	5066.34	5035.31	5049.07	5077.83	5059.37	5048.87	5019.33	5014.87	5023.04
1	0	0	8110.4	8178.64	8217.63	8272.77	8192.17	8225.63	8292.87	8121.28	8212.28	8173.78	8180.86	8148.46	8388.4	8920.14	9595.73	9527.82	9145.12	8736.35	8582.4	8472.29	8320.35	8228.41	8084.99	8070.94	8032.23	7984.04	7993.79	7966.6	7979.08	7899.67	7832.15	7827.74	7879.64	7789.95	7781.15	7783.97	7805.69	7762.51	7793.88	7807.32	7779.04	7754.99	7710.06	7796.85	7750.68	7743.91	7829.53
1	0	0	7020.01	7088.85	7091.75	7045.31	7056.31	7065.93	7027.67	7053.51	7017	6981.98	6990.33	7011.08	7176.16	7513.66	7921.82	7839.38	7595.05	7384.53	7183.57	7143.81	7025.73	6993.56	6942.09	6943.99	6882.77	6853.93	6821.41	6791.18	6733.92	6749.97	6767.53	6732.22	6752.4	6718.35	6717.7	6741.8	6709.32	6734.8	6710.51	6713.95	6700.99	6702.64	6699.09	6659.69	6704.81	6676.49	6684.93
1	0	0	5787.98	5805.55	5831.55	5858	5801.04	5801.51	5820.37	5761.06	5807.04	5782.65	5792.45	5827.47	6019.47	6237.75	6617.78	6536.57	6299.94	6183.98	5984.27	5915.53	5857.47	5809.16	5726.12	5652.24	5726.29	5660.39	5649.73	5658.22	5612.31	5588.9	5579.25	5530.96	5603.33	5557.02	5556.27	5539.61	5533.47	5533.92	5597	5563	5565.57	5513.2	5528.73	5548.16	5516.06	5501.04	5518.86
1	0	0	2865.07	2884.51	2888.48	2861.62	2865.16	2854.12	2867.8	2849.79	2888.17	2840.28	2873.52	2879.21	3066.69	3324.67	3730.91	3723.99	3480.72	3274.9	3161.41	3061.3	3001.52	2989.93	2936.68	2921.42	2889.57	2857.93	2866.19	2833.15	2812.46	2795.44	2803.65	2784.99	2774.56	2802.8	2769.8	2778.77	2772.67	2785.4	2783.28	2765.38	2768.27	2780.3	2778.8	2776.74	2757.51	2761.22	2774.79
1	0	0	6143.61	6206.6	6191.66	6227.98	6177.82	6180.39	6212	6159.55	6176.23	6151.76	6132.29	6153.19	6387.85	6647.52	7002.29	6930.94	6726.37	6531.92	6378.71	6292.45	6188.08	6178.92	6105.98	6078.77	6029.16	5987.89	6013.95	5995.45	5966.94	5967.84	5950.5	5913.6	5918.4	5916.73	5918.16	5902.13	5899.89	5894.5	5941.98	5924.42	5898.92	5898.97	5911.21	5916.35	5901.71	5910.52	5901.47
1	0	0	6972.82	7094.2	7028.95	7056.51	7039.14	7040.39	7051.9	7032.17	7004.89	6972.3	7009.68	7001.52	7187.05	7519.67	7983.86	7885.89	7557.45	7403.97	7248.36	7138.89	7015.51	7009.72	6935.24	6939.22	6890.78	6851.99	6779.83	6848.64	6797.64	6763.42	6728.67	6711.2	6758.07	6736.26	6693.94	6713.93	6741.44	6677.23	6732.3	6721.52	6711.95	6690.39	6657.84	6672.81	6663.05	6683.93	6673.14
1	0	0	8041.2	8163.69	8144.33	8087.03	8058.49	8093.68	8122.27	8103.32	7995.56	8018.09	8061.44	8070.19	8247.92	8522.11	8943.68	8955.85	8554.13	8446	8217.69	8207.68	8025.83	7993.89	7973.61	7965.79	7826.8	7753.36	7724.92	7816.43	7691.81	7695.88	7735.69	7759.12	7735.88	7765.28	7709.77	7675.08	7694.17	7699.52	7677.35	7731.4	7661.09	7722.99	7638.08	7607.72	7658.72	7660.53	7652.31
1	0	0	7063.84	7159.86	7120.27	7152.24	7136.82	7151.16	7121	7094.76	7079.69	7031.45	7058.35	7078.53	7239.86	7477.41	7699.96	7643.45	7486.63	7297.82	7200.24	7112.04	7050.9	6977.73	6957.86	6953	6849.96	6871.14	6879.78	6848.96	6822.63	6786.16	6806.94	6779.67	6771.29	6749.18	6776.04	6723.41	6738.88	6764.45	6758.18	6742.71	6731.04	6737.92	6750.55	6765.45	6730.35	6725.33	6735.1
1	0	0	1807.54	1826.25	1826.97	1822.51	1827.85	1809.87	1807.72	1815.1	1809.11	1810.16	1811.3	1825.02	1878.45	1938.68	1998.4	1987.18	1923.18	1893.71	1853.45	1828.24	1815.62	1801.58	1801.18	1789.05	1790.07	1777.66	1778.16	1761.27	1759.15	1763.72	1770.99	1754.96	1758.58	1763.32	1758.88	1759.75	1744.74	1742.58	1746.15	1741.66	1753.16	1746.04	1739.28	1735.28	1731.7	1742.57	1744.04
1	0	0	6698.33	6840.1	6764.69	6733	6720.4	6736.08	6710.79	6792.56	6678.25	6624.44	6663.54	6721.37	6918.42	7308.85	7783.81	7905.44	7508.77	7301.6	7065.06	6938.65	6794.67	6720.35	6755.88	6718.12	6631.19	6559.73	6541.42	6551.46	6486.25	6460.94	6513.38	6509.42	6483.35	6516.58	6459.67	6438.94	6448.48	6488.94	6465.71	6459.23	6372.37	6444.98	6434.88	6361.35	6424.25	6390.37	6363.77
1	0	0	7487.88	7564.67	7580.31	7552.37	7535	7546.49	7555.51	7494.25	7542.18	7522	7482.63	7514.27	7735.45	8110.51	8595.39	8564.94	8232.9	7985.31	7806.14	7661.31	7587.18	7553.78	7431.47	7411.8	7358.27	7344.08	7310.16	7284.59	7247.8	7251.55	7230.06	7254.41	7276.33	7235.75	7239.04	7206.29	7205.63	7243.61	7221.61	7251.71	7207.29	7221.12	7178.61	7222.45	7166.78	7169.65	7179.53
1	0	0	4241.86	4288.6	4299.16	4291.75	4263.75	4278.69	4232.46	4236.04	4280.41	4232.66	4225.44	4250.24	4597.41	5150.93	6022.73	6114.06	5677.1	5310.62	5026.66	4825.89	4695.41	4609.05	4503.12	4451.16	4416.8	4385.15	4344.99	4304.69	4280.31	4252.9	4240.02	4218.52	4220.46	4179.86	4202.56	4200.45	4168.38	4172.85	4149.48	4151.06	4127.01	4135.2	4129.2	4157.85	4110.11	4100.85	4104.61
1	0	0	5150.45	5216.66	5227.23	5155.88	5138.6	5145.93	5136.15	5138.41	5155.54	5151.32	5150.32	5130.71	5410.68	5903.67	6813.17	6981.87	6435.16	6077.52	5787.7	5629.09	5481.95	5382.9	5271.66	5235.66	5182.16	5141.16	5094.17	5080.02	5029.61	5008.98	5044.11	5005.07	4974.87	4952.62	4932.48	4964.66	4926.38	4929.77	4920.51	4939.83	4911.83	4931.44	4920.46	4905.56	4892.62	4880.34	4901.88
1	0	0	6166.28	6265	6259	6264.6	6223.65	6219.43	6229.94	6195.35	6270.14	6163.03	6172.81	6197.99	6389.62	6598.01	6901.24	6801.9	6610.75	6402.72	6289.35	6258.71	6088.86	6100.86	5961.99	5993.93	5900.67	5864.35	5845.32	5836.72	5849.4	5761.19	5698.28	5694.54	5793.36	5715.83	5702.18	5752.76	5679.44	5709.74	5745.47	5767.81	5749.51	5729.43	5701.79	5714.62	5738.06	5743.07	5785.15
1	0	0	5782.9	5831.35	5815.64	5802.5	5782.35	5801.93	5771.49	5740	5758.57	5750.62	5749.05	5740	6078.76	6682.04	7590.8	7809.99	7190.04	6807.7	6518.23	6348.07	6162.96	6089.97	6003.86	5922.62	5871.33	5781.69	5741.22	5763.37	5689.45	5667.84	5651.5	5648.41	5657.92	5629.4	5596.23	5613.26	5568.61	5584.36	5553.7	5585.1	5561.35	5568.21	5532.84	5508.95	5542.73	5534.8	5564.75
1	0	0	5066.14	5108.93	5131.49	5181.09	5181.75	5068.75	5110.84	5074.6	5090.28	5072.18	5027.86	5048.77	5099.4	5253.77	5369.04	5298.37	5276.44	5155	5030.67	5025.88	4942.42	4948.09	4875.58	4919.35	4904.51	4904.49	4873.67	4883.35	4819.96	4845.05	4813.82	4806.75	4818.19	4816.3	4788.98	4852.74	4767.61	4783.37	4805.7	4790.68	4818.67	4815.81	4779.44	4903.46	4795.07	4736.84	4806.14
1	0	0	7153.25	7221.96	7176.91	7204.16	7181.86	7183.76	7156.93	7121.14	7129.49	7080.75	7095.65	7105.4	7278.84	7515.35	7830.05	7754.71	7561.67	7361	7230.12	7169	7038.51	7009.09	6918.76	6908.37	6853.91	6824.07	6813.37	6796.5	6791.08	6751.63	6716.23	6712.41	6737.91	6708.19	6707.33	6678.8	6669.4	6683.96	6698.68	6708.88	6699.54	6701.93	6676.61	6688.59	6685.3	6670.47	6669.76
1	0	0	7324.52	7388.88	7371.17	7404.08	7371.77	7371.89	7371.31	7354.83	7349.08	7326.51	7332.52	7331.75	7495.87	7772.79	8150.53	8090	7847.63	7667.07	7534.32	7452.35	7362.68	7319.11	7253.93	7187.99	7181.35	7150.12	7146.11	7181.95	7104.41	7096.56	7085.23	7070.67	7073.8	7074	7033.88	7044.23	7029.79	7038.17	7025.96	7032.81	7007.95	7050.03	7003.87	6994.61	7019.88	7026.39	7011.31
1	0	0	4101.86	4183.86	4145.28	4039.34	4038.14	4102.94	4100.68	4132.46	4081.02	4026.24	4029.62	4105.08	4271	4502.64	4734.58	4726.9	4500.92	4353.28	4257.88	4137.56	4127.1	4084.94	4075.62	4051.84	4014.58	3995.94	3965.18	3958.9	3927.74	3939.66	3952.68	3914.38	3885.14	3909.36	3939.12	3878.88	3889.84	3906.62	3922.88	3891.02	3869.7	3904.76	3882.02	3877.56	3887.52	3888.22	3884.78
1	0	0	5638.43	5675.73	5671.33	5640.87	5650.31	5611.06	5589.26	5569.46	5613.6	5574.87	5588.42	5581.27	5891.61	6528.89	7544.94	7755.85	7256.13	6872.25	6564.51	6375.98	6220.07	6134.46	5993.05	5882.67	5823.09	5811.9	5719.97	5690.6	5645.01	5602.98	5567.65	5542.54	5552.53	5490.97	5496.73	5505.4	5468.58	5495.03	5474.33	5448.89	5439.71	5434.56	5412.15	5454.57	5385.95	5385.68	5406.37
1	0	0	6152.19	6186.06	6220.73	6197.4	6156.92	6171.71	6174.85	6140.17	6182.23	6102.1	6149.19	6119.68	6248.62	6532.13	6914.29	6842.44	6602.14	6432.28	6282.74	6180.01	6142.36	6104.95	6072.08	6047.79	6010.74	5989.01	5955.62	5964.45	5907.96	5936.78	5948.6	5895.24	5900.55	5926.73	5880.26	5897.4	5867.6	5886.35	5894.22	5885.35	5829.56	5879.12	5849.99	5897.51	5827.86	5841.38	5855.32
1	0	0	8209.13	8248.05	8269.56	8166.24	8111.97	8088.85	8164.15	8050.37	8060.1	8074.03	8018.98	8058.34	8344.82	8663.85	9160.19	9206.97	8731.06	8542.95	8316.77	8221.1	7996.89	7990.82	7854.52	7844.58	7801.34	7728.48	7643.11	7775.45	7620.63	7557.06	7620.53	7605.42	7638.03	7668.84	7589.84	7591.84	7539.31	7490.32	7555.76	7560.48	7534.92	7488.87	7403.92	7423.79	7496.66	7448.87	7548.1
1	0	0	5637.72	5686.79	5693.44	5670.74	5681.51	5687.02	5676.86	5646.9	5657.3	5650.54	5651.57	5669.29	5762.89	5920.01	6101.3	6078.95	5960.96	5825.03	5740.14	5712.54	5622.63	5617.66	5582.84	5559.78	5524.57	5500.78	5498.39	5496.7	5479.87	5453.66	5448.31	5425.97	5447.93	5439.71	5419.19	5436.61	5419.3	5410.96	5426.87	5442.95	5404.33	5406.83	5403.7	5446.48	5392.21	5401.94	5397.05
1	0	0	6888.02	7009.33	6949.95	6849.67	6901.57	6883.78	7011.29	6941.9	6866.07	6803.91	6846.69	6868.48	7140.98	7450.09	8060.28	8095.36	7695.64	7457.66	7181.05	7066	6911.14	6850.36	6823.02	6858.05	6772.57	6689.45	6680.4	6633.24	6634.05	6601.1	6659.48	6622.97	6574.84	6633.22	6616.4	6543.1	6599.17	6602.52	6584.02	6602.41	6533.91	6553.95	6527.36	6490.64	6551.81	6517.6	6527.93
1	0	0	8152.4	8240.87	8251.43	8241.78	8165.57	8161.49	8142.5	8102.94	8197.99	8094.44	8081.93	8084.19	8356.02	8749.96	9393.24	9392.01	9051.8	8739.67	8508.91	8328.34	8240.15	8175.51	8080.19	8023.89	8002.65	7985.86	7965.63	7904.73	7855.14	7847.06	7894.81	7820.91	7882.66	7774.95	7853.26	7793.47	7782.66	7765.67	7769.4	7714.93	7721.84	7782.74	7767.63	7775.3	7674.13	7763.95	7715.05
1	0	0	4688.46	4740.27	4756.6	4752.11	4722.79	4714.07	4714.29	4724.52	4711.51	4712.06	4697.26	4714.4	4795.56	4972.04	5186.29	5147.95	4994.76	4872.99	4790.72	4766.35	4686.7	4677	4654.35	4655.47	4593.84	4607.78	4562.31	4589.54	4570.37	4528.83	4540.33	4535.16	4543.31	4530.91	4520.7	4526.43	4516.13	4493.52	4511.41	4520.51	4504.43	4514.76	4511.84	4514.46	4537.67	4497.79	4518.05
1	0	0	7243.82	7334.42	7324.93	7324.42	7327.58	7301.59	7286.56	7264.9	7286.66	7281.67	7242.18	7291.26	7520.21	7798.92	8159.62	8065.21	7815.93	7633.45	7457.45	7414.26	7259.01	7243.92	7153.86	7120.79	7075.04	7072.97	7032.36	7030.68	6986.37	6956.3	6937.75	6902.03	6958.63	6913.67	6898.44	6917.53	6869.99	6873.56	6866.52	6894.71	6867.51	6895.47	6869.05	6892.66	6860.23	6890.45	6911.14
1	0	0	6077.32	6136.55	6115.17	6096.62	6087.45	6079.77	6054.4	6073.36	6035.91	6003.37	6027.96	6033.76	6338.46	6967.54	7926.45	8202.72	7697.67	7255.81	6914.89	6746.88	6560.31	6487.06	6399.91	6331.54	6237.13	6187.69	6161.78	6090.46	6023.97	6000.97	6060.79	5988.92	5980.82	5974.7	5957.2	5924.61	5915.23	5911.06	5920.38	5866.06	5846.73	5889.91	5885.39	5859.07	5841.94	5825.11	5830.26
1	0	0	5690.39	5724.9	5761.28	5760.19	5701.93	5699.1	5662.81	5645.62	5711.85	5694.57	5658.7	5680.26	5902.26	6338.56	7075.89	7147.62	6705.73	6404.67	6221.36	6081.69	5903.03	5885.25	5766.12	5713.56	5674.27	5641.68	5618.64	5563.55	5582	5530.03	5528.6	5510.92	5528.05	5513.05	5510.56	5493.23	5473.66	5460.81	5485.57	5474.28	5454.42	5443.5	5445.22	5478.47	5442.59	5397.49	5458.18
1	0	0	6036.91	6099.79	6109.12	6084.49	6048.77	6041.75	6014.04	6014.73	5978.85	6027.07	6006.27	6037.17	6310.85	6802.48	7621.23	7682.56	7194.77	6911.63	6647.68	6520.25	6420.56	6362.52	6215.27	6152.73	6100.49	6032.63	5989.17	5998.04	5913.85	5889.56	5887.04	5857.03	5871.13	5831	5826.63	5839.89	5797.48	5826.21	5794.8	5798.15	5784.96	5789.57	5792.72	5760.89	5808.65	5735.19	5759.39
1	0	0	2675.61	2700.08	2706.81	2687.83	2677.07	2665.75	2677.25	2676.11	2667.77	2657.7	2664.41	2718.99	2864.08	2963.79	3179.39	3116.11	3006.46	2900.6	2823.77	2772.88	2715.7	2725.72	2680.72	2673.75	2668.34	2638.86	2629.37	2623.02	2605.1	2613.63	2631.06	2607.31	2591.42	2587.83	2604.05	2582.24	2577.4	2582.37	2583.7	2576.05	2569.96	2589.64	2577.98	2555.59	2565.67	2567.42	2568.8
1	0	0	4591.22	4625.34	4623.84	4611.05	4588.83	4608.64	4598.87	4567.62	4584.78	4563.22	4565.62	4588.57	4946.84	5333.14	5874.33	5803.09	5444.55	5173.13	4974.05	4911.2	4810.75	4765.41	4699.96	4633.09	4590.58	4604.18	4560.71	4548.71	4516.89	4478.21	4512.96	4453.87	4456.22	4454.86	4421.05	4416.5	4419.18	4408	4418.34	4417.88	4409.82	4421.09	4411.97	4405.07	4393.34	4380.87	4404.99
1	0	0	7602.94	7705.48	7684.3	7666.86	7673.48	7696.72	7691.14	7654.32	7604.3	7615.8	7585.18	7617.06	7853.66	8270.1	8826.38	8749.54	8422.02	8148.04	8045.36	7944.28	7776.78	7725.08	7631.98	7648.12	7531.76	7543.34	7473.52	7483.48	7460.82	7442.14	7406.36	7393.24	7436.02	7383.72	7383.3	7393.06	7324.96	7353.24	7376.94	7377.68	7332.16	7347.86	7322.34	7351.34	7358.96	7341.62	7343.28
1	0	0	7924.1	8004.34	8016.95	8009.89	7991.87	7959.02	7922.97	7901.65	7937.97	7885.68	7887.32	7883.52	8117.05	8519.9	9097.34	9053.37	8769.71	8449.21	8224.63	8133.98	8029.03	7945.65	7852.16	7806.21	7801.26	7763.1	7721	7671.68	7694.13	7647.73	7634.47	7608.5	7605.52	7543.94	7553.48	7580.65	7560	7566	7567.08	7533.03	7513.19	7551.85	7534.94	7541.32	7460.52	7502.5	7501.89
1	0	0	2508.78	2547.38	2544.39	2495.3	2512.12	2514.03	2520.96	2508.89	2501.74	2510.43	2508.24	2522.64	2612.41	2692.19	2773.42	2765.34	2692.65	2635.09	2565.61	2545.36	2514.51	2492.88	2489.96	2484.53	2450.39	2457.97	2440.74	2448.86	2428.51	2436.78	2458.95	2418.45	2418.15	2421.11	2429.01	2432.51	2424.88	2396.34	2419.07	2399.61	2405.92	2411.92	2383.05	2390.76	2401.8	2399.41	2430.27
1	0	0	6038.98	6108.25	6118.53	6109.96	6077.97	6087.64	6035.48	6020.46	6079.25	6056.59	6025.77	6041.33	6302.31	6779.72	7532.34	7641.31	7125	6740.11	6480.25	6354.33	6198.22	6141.46	6031.06	5965.64	5897.28	5907.38	5840.8	5832.64	5808.94	5788.14	5750.7	5744.47	5808.21	5711.61	5703.11	5736.16	5700.18	5714.46	5691.12	5707.07	5697.35	5692.75	5670.96	5718.14	5695.66	5685.87	5721.11
1	0	0	6441.16	6523.94	6424.33	6460	6463.94	6371.8	6462.41	6442.8	6587.65	6383.39	6395.2	6473.86	6562.61	6835.47	7147.04	6995.31	6961.14	6700.49	6583.1	6407.82	6295.06	6333.69	6250.61	6250.02	6143.51	6057.39	6133.92	5992.43	5987	5950.18	5971	5904.16	5887.88	5874	6012.37	5904.14	5928.63	5988	5976.53	5858.69	5913.88	5943	5998.92	5916.41	5904.37	5922.49	5865.71
1	0	0	7727.96	7817.94	7821.78	7817.02	7777.93	7780.49	7771.88	7749.81	7769.9	7751.71	7706.77	7724.98	7934.24	8274.2	8707.57	8685.12	8424.22	8157.71	7973.16	7881.71	7760.48	7726.22	7650.5	7619.22	7584.25	7541.95	7504.88	7497.21	7445.35	7431.43	7462.02	7407.69	7438.91	7403.54	7442.82	7424.25	7445.67	7476.28	7490.14	7412.12	7315.6	7398.8	7394.51	7370.55	7367.86	7328.22	7344.51
1	0	0	7157.7	7172.77	7184.49	7167.26	7211.34	7172.51	7138.82	7101.44	7124.69	7115.99	7110.96	7111.57	7281.88	7462.34	7752	7650.64	7464.83	7317.19	7198.26	7237.75	7114.21	7076.43	6980.91	6960.92	6953.22	6947.35	6925.08	6883.96	6901.16	6945.43	6858.52	6815.79	6889.78	6816.66	6795.44	6861.91	6831.92	6834.78	6811.78	6808.68	6819.74	6835.88	6772.03	6813.39	6831.21	6789.04	6840.73
1	0	0	4940.97	4956.43	4936.47	4917.14	4931.69	4949.76	4925.48	4893.05	4870.45	4863.38	4852.44	4875.71	4949.59	5069.22	5179.15	5163.59	5057.62	4941.29	4877.01	4840.98	4765.03	4748.24	4708.43	4678.7	4682.24	4611.22	4648.86	4602.08	4618.13	4552.01	4571.08	4526.93	4536.36	4561.9	4548.78	4521.17	4491.93	4491.53	4506.2	4511.06	4489.74	4496.06	4482.33	4491.63	4476.09	4479.59	4489.08
1	0	0	4745.08	4746.92	4756.49	4703.26	4728.08	4727	4711.92	4704.08	4737.06	4653.58	4668.58	4702.32	5040.28	5550.25	6421.36	6622.51	6222.89	5855.77	5567.19	5392.13	5232.38	5142.72	5047.94	4993.62	4942.91	4878.3	4822.94	4808.06	4752.43	4739.28	4780.17	4694.23	4705.45	4694.23	4686.66	4674.64	4651.7	4652.32	4662.96	4625.81	4593.4	4645.53	4611.83	4622.32	4602.23	4629.98	4594.7
1	0	0	3748.72	3774.96	3795.85	3813.27	3787.51	3811.2	3810.46	3777.18	3803.41	3792.91	3800.7	3775.48	3856.28	3971.29	4065.2	4046.59	3964.43	3884.57	3853.84	3798.57	3765.06	3745.96	3705.01	3718.58	3678.8	3670.15	3665.1	3650.14	3671.99	3654.46	3621.43	3625.42	3653.59	3649.66	3624.33	3621.14	3608.65	3609.86	3643.75	3632.19	3631.81	3614.96	3597.41	3644.05	3613.27	3630.41	3612.51
1	0	0	4229.61	4314.2	4270.98	4277.24	4269.25	4254.18	4238.65	4232.9	4265.41	4232.69	4239.71	4247.41	4545.92	4853.71	5324.71	5271.96	5038.12	4792.06	4622.41	4539.39	4432.02	4399.59	4320.92	4299.49	4233.16	4244.55	4205.49	4155.29	4154.55	4160.96	4175.47	4118.94	4133.18	4123.69	4115.45	4103.41	4095.51	4115.1	4109.06	4118.61	4089.02	4102.16	4101.2	4097.73	4095	4090.18	4095.22
1	0	0	5736.83	5801.15	5803.23	5817.93	5791.05	5773.05	5741.05	5715.73	5755.92	5717.88	5706.5	5714.89	6009.09	6491.01	7308.98	7405.12	6985.14	6596	6359.67	6210.89	6061.76	5992.79	5883.67	5826.57	5785.63	5764.71	5717.65	5670.8	5671.75	5640.91	5643.12	5594.24	5626.96	5543.47	5557.79	5564.51	5548.53	5551.39	5547.27	5537.72	5529.38	5511.22	5518.65	5531.75	5493.46	5508.63	5529.22
1	0	0	5433.52	5496	5541.93	5507	5479.11	5484.49	5472.29	5474.16	5473.89	5449.24	5453.27	5480.71	5528	5673.27	5892.45	5830.52	5712.75	5602.15	5552.07	5545.59	5493.42	5432.12	5432.99	5383.7	5337.24	5299.45	5323.44	5303.68	5319.13	5283.9	5243.87	5232.12	5279.96	5277.47	5263.26	5247.44	5221.31	5290.48	5284.13	5281.09	5288.38	5258.54	5237	5251.71	5256.15	5216.79	5232.66
1	0	0	6247.09	6302.42	6295.73	6271.27	6289.25	6302.06	6231.41	6244.41	6243.66	6237.25	6240.8	6237.94	6363.17	6511.16	6706.86	6630.19	6529.91	6368.44	6316.55	6286.95	6206.28	6183.05	6175.33	6148.98	6130.58	6112.08	6082.03	6116.02	6070.11	6038.2	6057.19	6068	6085.42	6033.03	6012.41	6002.05	6008.48	6026.09	6031.58	6043.28	6030.28	6017.28	6024.8	6039.34	5999.22	5987.34	6017.55
1	0	0	4885.24	4918.1	4943.37	4891.18	4906.86	4886.92	4908	4886.25	4921.06	4857.86	4858.02	4870.45	5176.06	5746.16	6642	6700.51	6282.14	5889.24	5613.73	5466	5253.88	5187.84	5103.2	5017.84	4983.73	4919.45	4856.69	4850.84	4815.61	4744.51	4782.49	4717.43	4765.96	4700.06	4715.53	4691.45	4699.18	4673.57	4686.61	4650.27	4679.71	4691.73	4673.53	4671.59	4649.41	4666.75	4693.14
1	0	0	5804.62	5886.69	5869.48	5855.51	5838.87	5814.75	5800.32	5808.93	5801.11	5761.31	5769.37	5799.88	6042.48	6641.94	7609.62	7887.73	7341.38	6917.32	6578.54	6387.05	6269.54	6171.3	6092.88	6006.73	5948.69	5867.33	5847.77	5783.67	5733.75	5731.3	5767.44	5704.93	5648.71	5678.79	5663.21	5633.13	5673.61	5654.58	5624.51	5593.83	5589.11	5640.83	5587.64	5574.26	5560.04	5567.27	5559.58
1	0	0	4312.18	4367.19	4363.16	4341.6	4335.76	4342.9	4333.54	4323.33	4326.22	4300.28	4305.8	4322.23	4590.18	4978.37	5543.49	5576.53	5286.17	5002.67	4807.36	4687.52	4576.98	4517.53	4454.02	4419.66	4378.93	4343.9	4327.53	4293.41	4275.44	4284.41	4270.77	4241.22	4237.37	4221.39	4238.5	4217.96	4212.9	4210.54	4215.69	4201.79	4186.75	4200.31	4190.41	4198.36	4169.04	4177.77	4178.12
1	0	0	7990.01	8053.38	8051.47	8014.89	8017.84	8043.34	8045.22	8003.04	7943.81	7999.92	7980.51	7957.16	8255.14	8686.56	9251.03	9228.29	8833.95	8537.63	8336.63	8251.37	8078.97	8044.86	7954.75	7918.36	7855.14	7835.96	7823.25	7820.52	7757.73	7742.11	7710.11	7729.05	7753.18	7730.56	7692.56	7642.51	7634.04	7640.04	7651.27	7638.73	7609.93	7596.08	7555.47	7584.08	7602.21	7557.51	7597.58
1	0	0	7222.33	7310.07	7294.23	7293.79	7262.52	7256.39	7239.2	7223.58	7220.43	7168.34	7188.59	7218.67	7402.93	7638.02	8027.83	7969.49	7769.72	7548.37	7391.03	7304.42	7220.44	7173.71	7131.43	7088.08	7055.93	7011.36	7005.86	6948.72	6980.34	7043.55	7133.49	7163.94	7218.81	7276.37	7369.56	7384.99	7477.4	7531.33	7601.49	7599.76	7609.36	7635.58	7619.71	7582.66	7539.23	7520.24	7486.27
1	0	0	7267.22	7331.72	7336.54	7329.59	7323.08	7292.39	7296.77	7279.39	7241.43	7252.41	7270.9	7264.49	7392.37	7591.24	7882	7795.53	7635.03	7493.27	7351.97	7304.89	7236.04	7213.63	7159.28	7160.35	7111.33	7059.87	7064.9	7089.86	7012.86	7008.41	7015.42	7013.87	7012.63	7008.09	6984.84	6983.15	6966.48	6990.11	6973.81	6977.94	6958.73	7020.39	6955.57	6990.06	6941.14	6935.29	6955.51
1	0	0	5202.63	5240.19	5241.27	5255.3	5217.98	5199.6	5175.38	5132.01	5184.9	5189.49	5162.84	5156.62	5358.03	5798.92	6520.08	6755.45	6442.93	6162.77	5936.76	5839.62	5674.23	5610.31	5460.19	5374.85	5321.62	5301.98	5220.18	5243.31	5174.78	5149.28	5120.06	5119.59	5132.22	5054.39	5041.75	5080.44	5041.67	5009.14	4998.89	5021.63	5023.7	5022.86	4966.79	5010.98	4982.05	4951.49	4999.72
1	0	0	7214.97	7330.88	7265.71	7280.41	7246.53	7270.53	7234.16	7214.65	7279.56	7219.24	7226.84	7220.15	7368.12	7598.15	7959.71	7835.49	7664.09	7479.81	7416.97	7300.31	7218.5	7179.76	7086.38	7097.06	7062.71	7050.37	7037.04	7004.38	7009.65	6968.1	6942.78	6902.21	6971.29	6913.32	6906.91	6906.91	6889.63	6890.87	6901.07	6911.5	6886.99	6881.47	6874.38	6930.93	6875.12	6852.54	6899.71
1	0	0	4483.73	4543.52	4522.89	4529.01	4489.8	4497.86	4482.06	4493.14	4491.25	4459.33	4459.07	4462.81	4772.69	5230.3	6006.32	6156.82	5826.26	5431.49	5148.16	4963.3	4848.17	4764.61	4719.83	4671.34	4621.78	4569.59	4562.78	4482.9	4471.41	4452.86	4487.45	4444.77	4411.86	4411.35	4420.09	4388.81	4393.31	4403.33	4398.38	4381.61	4358.6	4365.83	4361.75	4337.59	4327.83	4331.19	4352.9
1	0	0	4690.36	4782	4816.8	4767.44	4775.5	4717.28	4686.66	4722.86	4765.96	4716.4	4703.86	4732.48	5028.72	5340.66	5823.92	5698.36	5457.16	5147.78	5008	4915.78	4858	4811.68	4725.72	4690.04	4662.08	4692.1	4651.36	4622.62	4587.02	4585.78	4589.86	4564.28	4582.02	4509.98	4509.78	4546.14	4546.62	4548.06	4518.96	4495.08	4506.58	4510.6	4517.2	4535.78	4472.06	4479.38	4512.64
1	0	0	5628.42	5726.81	5685.15	5672.46	5643	5653.42	5638.29	5656.23	5711.6	5600.42	5615.71	5649.79	5934.63	6380.08	7161.23	7177.9	6762.69	6407.21	6116.48	5982.75	5794.29	5770.06	5682.1	5642.19	5591.58	5544.52	5522.06	5471.27	5436.02	5413.71	5460.23	5445.08	5410.31	5405.44	5419.08	5397.02	5421.58	5409.62	5404.87	5376	5386.6	5408.04	5392.56	5363.98	5369.83	5352.92	5390.21
1	0	0	6345.11	6399.19	6407.06	6366.67	6360.34	6329.52	6304.97	6293.34	6319.51	6286.84	6300.84	6291.06	6548.96	7108.18	8029.86	8275.11	7764.4	7376.88	7092.56	6918.9	6764.02	6690.44	6553.89	6486.43	6431.48	6371.61	6343	6295.81	6248.59	6214.4	6242.23	6186.38	6201.51	6131.38	6119.26	6139.44	6122.58	6114.36	6116.72	6101.52	6080.31	6116.62	6073.04	6077.55	6046.84	6051.49	6064.41
1	0	0	5299.39	5350.33	5340.56	5299.41	5277.44	5255.58	5284.42	5265.27	5260.91	5221.71	5219.56	5246.15	5566.87	6140.47	6934.12	6998.95	6557.97	6193.65	5890.17	5729.05	5576.08	5486.62	5424.89	5369.16	5308.6	5265.98	5236.8	5194.02	5158.9	5138.05	5174.14	5119.98	5110.24	5097.35	5085.06	5086.93	5068.98	5075.23	5090.3	5057.65	5051.55	5068.97	5045.38	5025.19	5003.62	5038.77	5018.95
1	0	0	7971.95	8008.65	7995.24	7965.87	7963.15	7974.17	7944.57	7941.76	7894.76	7860.61	7895.65	7944.17	8140.21	8471.16	8971.43	8931.01	8636.97	8411.06	8206.32	8132.34	8007.84	7951.67	7875.64	7815.29	7779.82	7738.16	7697.43	7678.52	7636.29	7620.19	7617.58	7551.99	7597.84	7562.76	7552.16	7535.13	7554.81	7558.99	7578.33	7638.3	7624.9	7435.24	7479.18	7546.35	7490.82	7471.05	7450.86
1	0	0	3343.92	3354.98	3358.1	3334.33	3343.1	3323.79	3347.79	3327.62	3319.19	3314.54	3320.19	3319.85	3458.62	3575.06	3723.1	3687.87	3556.63	3452	3393.77	3362.13	3337.13	3318.06	3294.19	3293.98	3266.52	3267.69	3235.9	3248.1	3226.31	3226.48	3220.81	3197.06	3195.96	3224.46	3218.19	3198.75	3200.81	3227.92	3203.1	3172.04	3163.17	3203.02	3166.02	3172.35	3167.85	3195.75	3184.58
1	0	0	6622.91	6692.64	6691.34	6653.43	6613.52	6637.28	6623.29	6606.67	6597.44	6565.13	6569.25	6618.08	6845.86	7298.48	7992.68	8035.99	7628.38	7292.57	6997.65	6891.06	6717.33	6679.11	6618.62	6541.81	6501.8	6450.8	6454.12	6433.41	6394.06	6378.85	6401.63	6359.87	6376.44	6363.91	6357.92	6347.53	6329.16	6341.31	6321.44	6336.71	6317.88	6328.57	6307.44	6319.97	6309.95	6290.67	6302.09
1	0	0	5430.29	5513.28	5489.76	5463.65	5455.86	5441.8	5414.85	5444.52	5443.89	5389.19	5401.18	5409.48	5640.69	6069.64	6900.42	7076.89	6735.24	6408.05	6163.07	6039.6	5940.95	5830.44	5722.68	5633.86	5562.34	5522.44	5430.26	5375.78	5312.05	5300.12	5326.65	5287.58	5228.82	5225.29	5229.91	5202.04	5220.47	5205.44	5209.33	5157.99	5172.33	5189.08	5157.52	5161.19	5142.71	5128.41	5131.14
1	0	0	5399.9	5464.6	5424.53	5368.84	5436.47	5352.03	5409.06	5373.85	5343.4	5306.27	5311.97	5336.52	5508.71	5795.63	6456.06	6581.39	6340.13	6202.53	5927.31	5824.74	5802.76	5699.95	5536.23	5542.76	5510.02	5401.92	5393.47	5256.06	5287.02	5299.84	5262.1	5184.79	5143.45	5217.03	5198.03	5144.63	5205.39	5191.87	5134.71	5111.08	5097.68	5144.21	5150.27	5090.53	5086	5107.6	5093.42
1	0	0	5362.07	5420.4	5408.55	5407.67	5389.3	5371.81	5375.27	5351.99	5378.96	5335.68	5336.01	5340.86	5681.83	6284.98	7223.47	7301.51	6833.18	6410.11	6120.43	5926.88	5770.99	5704.02	5586.16	5511.18	5495.39	5412.47	5381.92	5327.66	5294.25	5264.69	5271.41	5212.22	5220.25	5158.87	5179.33	5173.41	5174.52	5183.56	5159.96	5148.53	5128.78	5160.65	5145.28	5143.23	5123.88	5119.83	5117.82
1	0	0	6652.43	6751.35	6711.52	6696.36	6652.78	6660.16	6689.04	6650.47	6649.9	6643.53	6659.08	6620.38	6894.31	7435.06	8292.81	8409.1	7862.3	7457.75	7189.19	7102.18	6939.97	6887.92	6719.08	6699.92	6630.78	6571.71	6504.17	6535.52	6492.7	6443.06	6455.01	6402.74	6467.7	6379.73	6365.79	6398.84	6358.31	6325.27	6349.21	6385.51	6338.52	6364.13	6301.55	6333.18	6343.71	6293.16	6370.51
1	0	0	7768.73	7865.15	7875.65	7887.69	7908.56	7931.16	7940.04	7942.76	7909.33	7855.49	7818.83	7811.39	8055.18	8429.9	9074.85	9022.16	8673.01	8360.09	8159.85	8025.1	7876.32	7818.28	7779.26	7714.15	7639.61	7591.32	7553.41	7535.78	7439.01	7468.57	7483.16	7413.74	7394.1	7429.62	7399.09	7389.98	7393.02	7390.86	7408.23	7404.24	7378.86	7386.88	7378.97	7349.46	7368.43	7356.58	7367.85
1	0	0	6411.71	6438.54	6412.9	6441.33	6416.06	6430.63	6389.21	6322.73	6395.29	6311.63	6348.98	6332.48	6661.71	7084.19	7572.67	7408.4	7132.58	6861.46	6720.42	6607.5	6491.1	6419.04	6326.44	6297.77	6221.71	6201.85	6183	6184.52	6168.56	6158.67	6082.12	6061.56	6116.94	6089.92	6071.65	6096.6	6035.29	6024.9	6065.04	6063.33	6050.04	6014.56	6028.23	6059.33	5960.04	5981.1	6003.13
1	0	0	5615.41	5682.76	5665.88	5641.36	5638.19	5633.53	5614.94	5604.66	5609.02	5578.17	5582.75	5589.92	5789.43	6141.96	6701.82	6706.49	6376.65	6101.91	5925.49	5807.36	5729	5664.14	5594.36	5557.28	5520.72	5489.77	5468.84	5434.11	5404.2	5399.41	5412.13	5380.93	5388.08	5349.71	5360.2	5363.78	5334.92	5355.18	5362.73	5335.81	5320.11	5332.96	5325.33	5347.8	5325.81	5307.58	5315.04
1	0	0	7576.39	7651.62	7596.62	7602.11	7622.34	7618.02	7553.39	7527.56	7558.16	7543.71	7588.32	7533.09	7781.25	8160.67	8661.95	8583.51	8364.18	8085.73	7844.09	7757.22	7668.92	7628.38	7513.48	7508.04	7477.43	7399.99	7365.19	7350.71	7345.26	7317.54	7308.36	7270.86	7268.38	7279.38	7279.39	7265.3	7220.15	7258.76	7274.75	7250.54	7235.15	7281.46	7236.33	7242.38	7198.92	7202.88	7189.63
1	0	0	3775.27	3842.85	3813.7	3764.3	3761.85	3760.06	3757.17	3788.76	3763.66	3723.94	3733.57	3765.72	3951.97	4179.19	4448.47	4395.51	4216.56	4063.81	3939.33	3859.54	3788.76	3758.22	3764	3769.91	3718	3702.25	3679.67	3658.99	3640.44	3633.65	3670.12	3597.49	3594.65	3617.67	3639.05	3602.73	3594.59	3597.29	3605.33	3564.31	3585.06	3598.46	3605.75	3582.01	3599.44	3574.64	3580.77
1	0	0	4305.02	4350	4350.03	4338.92	4320.14	4311.26	4305.96	4284.42	4306.61	4304.19	4292.45	4324.38	4532.56	4710.77	4972.46	4870.38	4674.47	4531.12	4421.01	4386.92	4342.51	4310.76	4267.32	4256.46	4221.97	4220.25	4197.14	4192.88	4163.24	4159.4	4180.84	4137.16	4151.18	4135.52	4110.79	4132.05	4103.05	4099.41	4102.02	4112.29	4091.01	4116.64	4105.68	4114.85	4103.51	4091.92	4117.05
1	0	0	7210.99	7291.65	7277.78	7260.87	7230.86	7246	7210.11	7200.13	7215.26	7179.75	7182.47	7203.73	7467.97	7954.96	8736.29	8788.76	8352.68	7962.77	7698.08	7553.46	7406.06	7329.87	7245.84	7193.3	7147.62	7104.03	7080.11	7040.61	7006.51	6995.17	7004.54	6959.22	6959.23	6948.48	6923.24	6919.18	6911.27	6919.98	6926.18	6901.95	6894.04	6893.85	6882.7	6903.94	6878.7	6857.34	6858.07
0	0	1	3167.78	3214.99	3197.36	3176.73	3166.17	3163.99	3163.7	3188.44	3159.99	3140.71	3154.65	3163.6	3249.88	3342.36	3430.09	3423.96	3351.2	3260.54	3214.04	3172.99	3155.6	3133.03	3127.96	3125.42	3107.85	3099.27	3075.73	3065.1	3057.95	3060.11	3073.89	3039.49	3023.45	3044.11	3053.06	3030.27	3041.77	3031.59	3035.81	3038.74	3009.2	3030.02	3010.85	3005.11	3016.64	3019.26	3009.37
0	0	1	2558.83	2583.85	2587.16	2577.98	2557.71	2560.84	2570.77	2572.61	2556.48	2560.98	2550.01	2594.58	2681.16	2769.81	2904.25	2866.79	2763.42	2685.26	2652.07	2619.95	2575.97	2581.28	2544	2543.89	2534.35	2513.23	2501.5	2510.46	2483.97	2477.11	2491.78	2480.66	2485.19	2487.39	2484.43	2477.35	2468.82	2471.53	2470.55	2472.88	2467.02	2477.07	2465.64	2460.75	2453.55	2463.87	2481
0	0	1	2501.62	2531.38	2550.15	2525.24	2509.94	2514.39	2507.06	2512.96	2506.29	2497.62	2493.65	2525.76	2615.47	2706.37	2832.6	2819.56	2714.28	2646.33	2592.17	2562.94	2525.08	2523.78	2496.23	2481.24	2486.33	2470.16	2453.99	2460.22	2435.79	2444.1	2440.81	2430.55	2422.99	2433.51	2433.53	2418.43	2419.99	2414.76	2421.02	2425.33	2409.72	2422.76	2413.1	2411.05	2407.1	2410.92	2415.3
0	0	1	4831.97	4888.67	4896.72	4867.16	4852.81	4826.19	4818.95	4815.72	4817.53	4788.79	4799.63	4806.39	4990.93	5201.68	5457.6	5391.98	5205.04	5032.18	4932.48	4869.1	4826.78	4797.78	4751.55	4707.37	4721.73	4688.54	4662.22	4636.68	4623.09	4599.63	4633.16	4580.28	4573.3	4564.83	4554.36	4559.87	4568.35	4567.82	4561.52	4520.7	4533.34	4563.66	4546.48	4556.39	4517.37	4534.32	4529.96
0	0	1	5299.3	5352.73	5346.15	5251.73	5310.95	5251.32	5317.32	5300.52	5256.75	5195.3	5227.57	5288.49	5538.28	5902.39	6377.02	6393.34	5981.1	5771.04	5600.37	5518.45	5380.97	5368.21	5306.3	5294.13	5230.61	5157.57	5124.54	5131.12	5131.07	5079.75	5074.35	5050.82	5073.21	5129.04	5078.39	5034.36	5047.31	5052.7	5043.7	5066.46	5041.8	5043.25	5021.11	5017.76	5038.18	5066.65	5073.36
0	0	1	5676.3	5742.49	5727.18	5721.2	5700.27	5697.28	5668.42	5643.73	5694.26	5682.02	5650.67	5640.06	5826.79	6222.36	6989.22	7103.66	6671.83	6310.68	6123.17	5999.7	5851.96	5808.59	5696.62	5628.19	5589.78	5573.9	5526.88	5526.18	5477.99	5446.89	5436.93	5399.53	5458.63	5397.16	5394.16	5409.82	5388.27	5383.88	5393.27	5389.1	5389.05	5405.02	5361.97	5420.33	5340.77	5350.3	5387.9
0	0	1	5522.1	5587.67	5592.58	5559.93	5550.22	5519.6	5508.44	5510.67	5525.93	5500.27	5479.85	5486.7	5759.42	6331.1	7349.34	7484.78	6980.15	6527.83	6209.57	6043.56	5895.33	5820.89	5707.29	5647.65	5587.05	5533.96	5507.28	5463.99	5415.93	5393.18	5414.3	5357.59	5357.14	5341.23	5334.72	5331.1	5321.86	5309.85	5298.52	5292.87	5277.73	5296.27	5291.51	5293.79	5254.93	5256.88	5272.04
0	0	1	6073.51	6138.7	6128.28	6147.45	6104.56	6103.71	6079.89	6063.74	6104.3	6062.73	6062.13	6053.89	6169.75	6378.89	6793.99	6849.22	6648	6450.95	6328	6238.71	6138.24	6100.59	6009.1	5985.31	5961.31	5951.71	5901.11	5913.79	5885.93	5869.62	5859.7	5837.48	5851.53	5800.69	5796.19	5817.97	5780.62	5786.6	5763.01	5760.71	5749.88	5768.2	5747.56	5785.36	5722.74	5738.49	5758.35
0	0	1	5412.4	5482.41	5477.21	5471.08	5454.77	5418.07	5426.44	5419.34	5452.69	5374.49	5386.29	5397.43	5703.55	6298.63	7197.53	7259.03	6818.64	6411.9	6107.21	5934.88	5798.53	5707.57	5609.76	5546.05	5515.17	5448.56	5440.16	5353.74	5335.28	5317.22	5335.19	5263.91	5266.14	5230.03	5247.74	5223.66	5249.58	5247.22	5223.42	5190.56	5189.48	5230.23	5232.79	5216.43	5186.23	5172.7	5173.84
0	0	1	4997.08	5029.06	5055.67	5015.76	5005.36	5009.65	5042.19	4994.58	5001.52	4981.23	4959.24	4990.33	5294.19	5787.03	6607.53	6592.65	6155.14	5745.46	5513.14	5379.17	5198.28	5168.75	5069.01	4997.1	5006.41	4935.23	4917.13	4890.8	4858.74	4841	4859.19	4800.48	4812.4	4777.71	4779.77	4767.91	4763.66	4782.68	4770.73	4773.36	4772.05	4832.14	4761.41	4751.35	4745.52	4727.65	4728.52
0	0	1	5477.71	5523.95	5521.35	5488.85	5494.79	5468.19	5470.91	5483.03	5481.95	5443.51	5441.61	5474.08	5830.63	6492.53	7444.55	7524.73	7012.37	6617.7	6294.85	6082.5	5904.61	5834.2	5716.38	5666.28	5621.15	5492.85	5458.8	5466.86	5386.93	5348.38	5366.61	5325.97	5316.36	5295.27	5305.48	5273.24	5268.87	5294.83	5282.33	5275.62	5231.5	5254.41	5219.77	5219.88	5257.79	5248.59	5238.68
0	0	1	7422.94	7497.96	7489.37	7491.39	7520.23	7492.16	7454.56	7450.01	7460.49	7461.86	7449.38	7561.52	7771.02	8117.38	8721.48	8710.77	8333.67	8060.74	7954.42	7876.63	7749.12	7748.2	7649.42	7570	7609.34	7613.73	7612.13	7624.48	7669.06	7667.27	7606.18	7565.48	7724.73	7540.99	7573.93	7586.01	7517.53	7482.27	7462.82	7476.35	7472.03	7383.88	7396.87	7456.17	7340.98	7301	7388.34
0	0	1	6512.02	6575.9	6564.47	6567.42	6537.68	6538.14	6515.77	6491.79	6516.81	6495.98	6488.75	6502.45	6753.1	7227.8	8021.98	8121.79	7651.22	7270.63	7027	6855.53	6703.2	6639.84	6558.95	6492.71	6459.76	6418.26	6404.05	6362.99	6317.4	6334.7	6339.96	6286.27	6289.91	6275.74	6282.29	6274.2	6270.78	6250.3	6273.16	6221.94	6234.35	6261.91	6220.18	6251.42	6232.08	6209.18	6236.09
0	0	1	7479.64	7602.32	7630.51	7566.29	7660.65	7651.05	7618.13	7687.87	7656.83	7706.06	7626.49	7599.82	7835.34	8197.18	8754.7	8622.94	8388.07	8125.68	8045.17	7968.94	7847.34	7888.13	7791.98	7775.58	7686.12	7605.31	7561.98	7528.37	7436.44	7397.17	7381.36	7288.37	7291.63	7247.22	7208.56	7239.34	7229.3	7199.1	7235.33	7175.37	7161.68	7207.61	7143.92	7160.48	7136.79	7134.54	7083.31
0	0	1	7427.48	7503.5	7491.47	7479.26	7495.21	7468.26	7449.99	7391.04	7471.92	7427.01	7450.81	7445.95	7634.24	7957.72	8477.35	8378.5	8051.72	7813.42	7699.08	7579.82	7480.48	7424.09	7311.44	7296.58	7255.4	7224.29	7169.81	7208.12	7164.68	7126.91	7121.7	7085.53	7158.5	7081.03	7115.39	7157.38	7093.68	7109.89	7091.96	7105.21	7112.5	7069.32	7053.32	7083.72	7053.49	7055.93	7070.36
0	0	1	8008.61	8090.74	8093.82	8089.69	8080.61	8101.55	8081.67	8059.13	8056.96	8044.67	8034.93	8050.11	8315.51	8796.55	9402.84	9312.93	8952.36	8645.84	8446.33	8315.14	8190.2	8128.89	8044.28	7994.34	7943.01	7904.29	7882.22	7846.68	7821.46	7788.03	7789.28	7735.65	7766.78	7717.67	7705.85	7734.26	7704.27	7692.13	7703.77	7674.41	7687.8	7683.99	7654.23	7672.08	7654.64	7647.45	7634.42
0	0	1	6858.96	6985.6	6929.19	6851.88	6851.02	6857.25	6882.04	6873.73	6768.95	6757.15	6756.14	6843.89	7094.7	7548.53	8168.45	8217.71	7934.55	7625.77	7353.3	7188.14	7046.05	6983.4	6978.12	6964.35	6887.05	6776.71	6785.58	6726.26	6689.32	6692.65	6727.49	6686.97	6611.39	6688.74	6681.82	6583.39	6640.1	6636.74	6638.51	6586.36	6539.76	6625.97	6576.72	6514.04	6548.85	6526.35	6504.09
0	0	1	5725.22	5758.31	5752.39	5734.4	5712.75	5708.82	5717.37	5687.63	5669.44	5678.95	5660.3	5686.2	6039.46	6588.31	7441.18	7642.54	7146.29	6759.42	6509.12	6313.04	6136.54	6061.15	5982.32	5909.6	5811.93	5795.33	5731.04	5730.93	5680.04	5650.04	5675.23	5641.04	5635.26	5617.15	5612.53	5616.81	5566.35	5573.27	5589.6	5574.91	5540.41	5552.71	5524.65	5532.03	5535.27	5506.16	5529.45
0	0	1	4653.04	4706.45	4698.02	4686.05	4671.34	4679.4	4649.82	4650.05	4676.82	4632.42	4632.41	4642.79	4978.77	5528.34	6339.19	6489.63	6052.2	5654.55	5364.6	5175.96	5044.4	4953.53	4876.05	4824.05	4768.23	4720.36	4723.18	4673.48	4646.8	4629.72	4636.67	4603.44	4588.21	4566.78	4570.03	4553.21	4555.01	4555.53	4558.53	4532.18	4536.09	4534.44	4533.88	4497.24	4495.32	4494.93	4513.94
0	0	1	5692.37	5739.26	5744.9	5751.13	5752.35	5768.93	5751.15	5713.24	5710.15	5702.26	5699.85	5721.48	5802.09	5939.35	6119.45	6070.12	5940.81	5851.86	5783.78	5738.24	5656.65	5670.44	5604.98	5613.45	5576.83	5550.28	5534.47	5561.48	5541.45	5526.13	5498.3	5479.14	5542.01	5504.41	5492.51	5493.26	5480.69	5467.31	5480.91	5488.85	5476.28	5440.86	5457.02	5493.55	5483.54	5463.17	5480.51
0	0	1	7340.05	7398.61	7442.03	7434.35	7465.81	7458.19	7422.55	7417.64	7435.88	7385.65	7399.65	7364.21	7632.34	7899.96	8368.36	8222.55	8026.09	7722.99	7594.58	7490.45	7401.81	7326.69	7249.36	7198.48	7177.98	7143.73	7088.66	7084.88	7055.97	7034.09	7020.51	6954.3	7004.78	6947.51	6954.79	6976.86	6989.31	6964.86	6980.41	6985.99	6949.95	6973.88	6936.22	6964.22	6948.57	6914.09	6953.49
0	0	1	7150.45	7220.92	7186.99	7207.61	7171.56	7189.91	7161.41	7160.98	7145.43	7101.1	7118.69	7138.43	7352.59	7604.7	7951.39	7903.93	7636.78	7441.66	7293	7212.1	7110	7061.75	6995.71	6977.54	6919.2	6890.21	6855.68	6873.71	6857.86	6814.82	6773.57	6785.8	6813.72	6793.21	6770.38	6770.25	6753.22	6767.54	6757.57	6794.75	6782.61	6801.47	6752.97	6769.38	6771.11	6751.67	6795.81
0	0	1	7128.43	7209.09	7177.78	7162.13	7168.31	7164.69	7153.59	7148.18	7143.65	7092.43	7113.72	7117.18	7283.08	7549.25	7861.53	7768.82	7605.17	7406.34	7274.27	7197.09	7100.37	7046.24	6978.28	6950.81	6937.24	6873.87	6873.61	6840.93	6836.68	6820.97	6801.58	6768.73	6795.15	6772.42	6777.14	6748.24	6730.37	6767.31	6756.81	6730.98	6744.48	6748.97	6751.03	6752.34	6735.29	6746.13	6738.49
0	0	1	5600.47	5697.32	5697.07	5695.09	5681.81	5693.73	5663.74	5679.33	5648.92	5633.37	5648.16	5650.61	5889.61	6240.89	6755.21	6706.77	6392.37	6164.99	5987.25	5863.16	5770.72	5712.97	5649.77	5627.01	5609.26	5564.19	5570.8	5550.32	5537.2	5505.2	5505.57	5474.86	5476.71	5453.96	5461.71	5450.51	5441.18	5482.81	5491.1	5458.33	5452.68	5442.2	5430.38	5440.24	5435.76	5427.94	5448.7
0	0	1	4700.14	4825.21	4779.27	4744.68	4766.66	4696.04	4735.35	4731.38	4685.25	4733.75	4671.31	4740.1	4884.75	5162.13	5502.48	5452.44	5185.31	5025.49	4908.31	4855.97	4751.29	4736.87	4645.86	4626.29	4602.87	4540.78	4574.27	4526.49	4555.86	4477.63	4476.46	4412.51	4444.25	4443.28	4397.28	4450.75	4423.62	4405.16	4403.9	4444.98	4401.15	4422.49	4409.83	4424.22	4432.14	4407.75	4431.61
0	0	1	5015.71	5054.67	5052.51	5052.81	4987.71	5034.61	5013.46	5010.58	5010.84	5027.7	5020.84	5015.97	5238.13	5525.1	6037.01	6095.58	5690.05	5488.7	5333.04	5246.31	5122.27	5087.36	4996.51	4934.89	4876.84	4883.74	4818.21	4867.89	4845	4770.44	4770.42	4753.07	4788.45	4757.91	4747.74	4779.59	4680.92	4759.94	4717.1	4769.09	4746.24	4737.18	4701.85	4754.07	4767.2	4742.36	4765.02
0	0	1	4767.37	4823.16	4814.07	4759.92	4746.38	4751.69	4777.56	4748.41	4734.15	4739.25	4733.05	4776.14	4999.03	5249.54	5545.84	5497.4	5197.36	5054.77	4918.34	4864.89	4778.86	4758.34	4697.54	4695.58	4654.27	4631.78	4609.32	4619.9	4582.65	4566.95	4579.86	4561.38	4561.67	4580.43	4543.31	4555.53	4536.48	4545.34	4552.06	4581.61	4532.67	4557.57	4527.52	4513.2	4549.82	4547.18	4539.74
0	0	1	3012.52	3023.51	3013.01	3005.96	2996.47	3014.98	3033.72	3010.66	2978	2996.02	2993.9	2990.8	3070.33	3182.36	3415.07	3402.6	3276.82	3188.77	3137.75	3129.7	3039.5	3039.64	2984.58	2986.65	2934.77	2926.22	2908.99	2930.26	2908.07	2904.21	2876.73	2889.19	2896.76	2879.03	2868.34	2876.66	2848.35	2867.41	2849.82	2881.92	2861.66	2873.62	2856.93	2841.32	2862.43	2872.06	2882.48
0	0	1	5548.58	5566.95	5569.85	5614.22	5567.71	5484.56	5458.88	5448.47	5518.85	5495.62	5446.92	5432.08	5604.94	5961.64	6700.31	6943.53	6853.1	6487.03	6244.31	6093.5	6023.16	5912.61	5761.83	5657.51	5633.07	5611.51	5557.82	5473.63	5434.01	5425.09	5410.81	5372.82	5360.48	5272.66	5276.34	5318.6	5313.31	5265.6	5267.82	5217.18	5234.18	5290.54	5246.73	5287.68	5183.62	5171.86	5221.53
0	0	1	4684.65	4741.68	4744.26	4708.34	4696.37	4698.3	4664.48	4661.38	4680.38	4658.13	4648.62	4676.76	4889.03	5182.36	5724.32	5645.98	5340.43	5071.99	4927.83	4843	4786.43	4740.73	4691.99	4656.07	4610.67	4621.63	4576.65	4553.33	4516.46	4513.31	4524.69	4466.11	4487.14	4455.11	4454.81	4456.74	4452.9	4458.51	4464.77	4427.07	4419.76	4449.81	4446.22	4447.36	4425.69	4424.51	4438.79
0	0	1	5790.11	5873.38	5860.86	5834.29	5829.15	5780.26	5751.06	5771.64	5788.95	5733.21	5725.88	5806.78	6247.54	6841.86	7658.8	7605.26	7408.59	7000.82	6677.06	6501.45	6430.46	6344.12	6261.56	6164.15	6129.01	6089.28	6018.71	5871.09	5856.14	5845.81	5884.24	5758.96	5729.06	5681.74	5732.46	5684.3	5711.69	5697.66	5673.61	5612.98	5637.75	5672.14	5677.04	5640.32	5577.13	5585.62	5550.15
0	0	1	5061.43	5109.59	5108.17	5080.56	5075.72	5079.63	5073.76	5078.67	5054.04	5068.87	5064.1	5083.71	5174.43	5344.5	5573.98	5530	5339.65	5245.22	5156.88	5118.32	5055.4	5043.4	4998.79	5005.43	4955.31	4940.06	4921.62	4947.23	4903.17	4864.82	4895.82	4882.78	4889.46	4901.08	4885.17	4888.22	4862.86	4875.56	4880.23	4891.86	4856.71	4888.12	4859.08	4856.31	4866.35	4858.66	4856.08
0	0	1	5454.94	5488.63	5475.73	5479.56	5420.6	5455.4	5453.87	5380.52	5388.59	5419.56	5401.99	5413.81	5620.45	6027.27	6786.17	7259.23	7040.31	6961.82	6836.15	6833.48	6545.1	6421	6180.25	6043.59	5922	5828.92	5729.86	5789.97	5724.25	5604.63	5586.52	5564.97	5599.57	5547.4	5463.76	5524.29	5429.76	5441.49	5410.43	5450.87	5424.24	5454.38	5331.75	5375	5393.44	5378.56	5410.39
0	0	1	5532.4	5569.59	5569.12	5511.72	5542.1	5516.35	5506.92	5448.9	5475.32	5494.72	5468.18	5479.77	5691.68	6138.09	6831.04	7214.45	7059.29	7180.29	7265.61	7487.79	7487.19	7313.24	7018.14	6858.41	6781.04	6659.65	6520.78	6588.44	6470.72	6392.21	6344.38	6312.18	6283.49	6233.02	6183.76	6222.54	6136.21	6099.57	6057.98	6116.6	6097.07	6004.51	5961.05	5997.15	5990.59	5926.82	5987.58
0	0	1	5231.73	5300.89	5316.01	5301	5271.19	5244.49	5222.95	5221.86	5246.66	5235.6	5209.64	5224.61	5469.52	5877.67	6620.74	6643.53	6226.3	5889.09	5662.89	5517.8	5427.96	5360.28	5264.33	5223.97	5194.97	5165.84	5121.09	5114.6	5088.71	5055.15	5077.98	5036.55	5035.48	4992.92	5009.41	5015.61	4995.61	5003.33	4987.23	4984.77	4967.66	4989.39	4968.53	4980.16	4963.85	4958.01	4990.96
0	0	1	3217	3246.27	3248.53	3225.07	3226.02	3220.34	3213.76	3219.42	3216.39	3186.35	3193.8	3213.72	3479.04	3836.76	4442.78	4436.27	4098.36	3819.65	3610.43	3501.86	3414.84	3358.66	3305	3273.38	3234.93	3220.47	3206.14	3169.95	3139.43	3144.62	3160.91	3109.99	3133.03	3112.2	3121.03	3108.83	3113.47	3102.55	3108.63	3079.11	3087.53	3095.64	3098.27	3082.51	3081.85	3084.05	3075.36
0	0	1	3043	3065.43	3058.43	3041.41	3044.66	3031.62	3041.16	3044.46	3044.29	3016.89	3024.9	3024.52	3311.32	3677.49	4218.6	4223.19	3897.54	3644.01	3449.47	3327.54	3261.22	3204.17	3160.16	3120.37	3073.6	3073.6	3043	3019.39	2995.1	2995.49	3002.73	2962.93	2965.7	2965.02	2970.85	2957.37	2953.26	2944.36	2959.92	2933.39	2938.09	2955.98	2938.12	2934.86	2926.01	2938.75	2912.22
0	0	1	5965.6	6043.8	6024.11	5996.85	5968.1	5980.12	5993.54	5974.12	5942.97	5917.01	5953.44	5957.41	6207.99	6776.72	7784.7	8017.5	7526.33	7065.47	6754.51	6550.25	6402.61	6273.37	6208.56	6141.28	6049.54	6003.69	5959.42	5928.55	5883.93	5833.65	5864.29	5784.76	5781.9	5809.77	5760.49	5761.08	5753.88	5752.96	5738.55	5745.2	5735.1	5728.2	5711	5706.51	5725.21	5700.25	5721.81
0	0	1	6192.14	6248.86	6259.62	6222.18	6210.82	6191.74	6164.34	6132.76	6185.53	6164.5	6160.77	6150.23	6352.82	6768.49	7532.43	7696.96	7220.49	6921.49	6681.56	6572.44	6438.13	6383.1	6247.54	6161.34	6148.41	6099.62	6057.98	6064.75	6028.84	5981.97	5972.54	5941.65	5986.29	5914.9	5884.18	5933.75	5900.07	5882.4	5899.97	5920.27	5909.74	5916.77	5866.54	5892.3	5876.18	5866.33	5922.25
0	0	1	4069.62	4140.13	4095.01	4101.04	4070	4074.24	4069.73	4049.89	4058.78	4030.37	4039.24	4058.44	4286.49	4665.32	5312.31	5360.88	4996.53	4685.46	4514.18	4392.47	4265.73	4211.25	4159.08	4109.69	4072.03	4055.41	4048.47	3993.85	3972.39	3956.52	3961.02	3942.93	3926.79	3913.13	3935.53	3915.36	3905.81	3895.26	3916.62	3889	3902.22	3924.87	3885.58	3889.08	3889.7	3863.46	3876.08
0	0	1	6612.55	6661.14	6672.91	6631.45	6615.93	6633.76	6600.2	6593.13	6591.96	6555.74	6559.34	6576.34	6772.33	7172.58	7960.34	8056.91	7733.12	7396.45	7205.48	7097.94	7024.8	6961.91	6871.17	6774.62	6732.51	6661.2	6586.18	6549.48	6507.54	6488.27	6493.29	6428.48	6429.39	6391.87	6383.26	6398.82	6379.16	6361.31	6368.19	6346.73	6329.38	6338.79	6344.6	6324.93	6317.78	6316.7	6304.35
0	0	1	6313.82	6377.54	6379.99	6388.33	6367.33	6326.57	6278.95	6259.6	6335.99	6284.74	6269.86	6269.35	6565.16	7155.35	8106.1	8214.7	7722.26	7257.58	6981.7	6792.89	6650.58	6567.6	6425.86	6336.07	6302.47	6297.41	6239.02	6194.45	6167.1	6147.47	6116.67	6082.3	6103.95	6027.56	6031.6	6072.29	6051.68	6037.64	6035.07	6009.97	6010.52	6033.53	6021.01	6050.44	5942.42	5960.09	5978.35
0	0	1	7135.44	7229.48	7228.85	7198.21	7226.06	7184.36	7220.47	7147.28	7176.81	7172.33	7143.01	7141.52	7287.1	7521.49	7873.94	7792.99	7580.45	7423.67	7258.71	7225.68	7097.95	7109.55	7044.04	7048.93	6997.74	6961.14	6954.59	6918.81	6898.84	6868.81	6907.03	6859.06	6860.86	6860.83	6840.86	6843.42	6825.89	6842.08	6881.88	6826.85	6797.22	6860.69	6858.57	6807.26	6814.67	6821.67	6776.42
0	0	1	6873.28	6959.95	6976.56	6923.34	6928.08	6929.74	6949.41	6943.89	6906.69	6889.35	6882.25	6901.7	7068.82	7336.77	7792.85	7740.43	7417.65	7233.21	7050.88	7009.92	6888.96	6851.35	6818.11	6804.63	6752.25	6700.79	6696.77	6695.97	6643.42	6611.34	6635.96	6615.26	6635.06	6638.26	6611.35	6620.8	6599.37	6591.03	6611.25	6605.53	6579.68	6601.96	6550	6594.09	6578.71	6575.95	6590.56
0	0	1	6929.32	7015.08	6999.01	6975.9	6993.97	6965.47	6955.57	6975.32	6954.81	6929.5	6928.28	6930.73	7129.91	7491.65	7980.63	7912.03	7637.39	7387.41	7229.3	7116.59	7026.67	6985.22	6901.99	6888.17	6838.81	6811.5	6772.37	6780.29	6705.6	6717.5	6731.32	6676.18	6684.27	6674.36	6689.04	6659.19	6649.47	6650.91	6672.25	6650.55	6634.37	6658.58	6628.3	6631.68	6608.32	6622.55	6625.15
0	0	1	7084.74	7187.36	7150.4	7159.49	7132.04	7168.68	7146.8	7123.21	7133.1	7078.18	7101.73	7115.67	7281.41	7649.4	8130.79	8073.51	7797.65	7551.16	7354.71	7251.23	7153.65	7109.31	7044.97	7015.74	6976.95	6943.8	6934.23	6931.12	6873.84	6884.69	6891.43	6840.86	6835.67	6844.87	6831.78	6823.22	6802.43	6815.92	6829.93	6786.53	6768.61	6810.16	6743.06	6767.35	6732.49	6765.2	6762.43
0	0	1	6429.02	6494.85	6516.67	6514.78	6496.24	6529.27	6530.8	6513.84	6510.22	6503.88	6515.48	6514.76	6681	6948.8	7378.95	7316.22	7022.2	6842.88	6700.04	6689.01	6563.69	6554.36	6467.78	6449.4	6385.73	6391.46	6368.12	6419.05	6423.34	6383	6370.21	6378.84	6425.84	6378.75	6354.13	6351.63	6287.96	6265.76	6267.84	6267.76	6238.9	6232.03	6164.26	6182.6	6190.41	6189.31	6186.43
0	0	1	7539.99	7683.88	7622.07	7554.33	7597.76	7597.59	7570.08	7558.33	7505.97	7472.99	7472.36	7505.46	7796.52	8322.41	9045.33	9218.89	8754.93	8290.7	8038.97	7896.09	7704.74	7638.91	7581.11	7568.62	7437.07	7385.24	7352.42	7378.96	7297.68	7314.49	7332.01	7240.89	7301.81	7240.5	7291.5	7233.58	7232.83	7229.23	7246.98	7185.06	7208.04	7239.97	7192.06	7189	7181.5	7151.06	7150.48
0	0	1	6869.34	6957.08	6934.1	6909.82	6943.25	6858.51	6843.26	6871.27	6905.28	6824.89	6808.51	6829.16	7042.31	7481.94	8260.45	8331.75	8031.36	7638.12	7402.33	7260.19	7217.9	7142.7	7045.57	6912.5	6914.87	6850.01	6812.7	6688.33	6704.05	6696.06	6766.91	6616.16	6554	6585.17	6613.92	6605.46	6591.24	6590.21	6558.11	6543.88	6536.87	6535.67	6574.02	6598.72	6484.77	6487.28	6469.34
0	0	1	6721.3	6798.83	6803.42	6758.87	6752.14	6731.99	6743.63	6720.9	6701.22	6672.91	6692.79	6703.42	6929.23	7394.7	8114.22	8214.88	7742.05	7409.14	7145.28	7023.83	6875.35	6813.34	6742.79	6692.64	6659.53	6586.48	6580.24	6527.86	6501.27	6474.38	6523.37	6468.49	6456.1	6434.21	6428.7	6430.85	6412.39	6415.96	6406.85	6404.75	6404.38	6397.76	6369.19	6400.01	6379.75	6386.27	6381.64
0	0	1	6415.99	6470.33	6489.08	6468.06	6434.58	6410.3	6397.17	6347.19	6401.98	6360.35	6350.97	6352.41	6761.07	7520.97	8647.22	8727.59	8181.56	7684.03	7355.41	7162.47	6976.69	6880.92	6723.83	6601.85	6565.82	6537.1	6465.85	6437.71	6390.66	6340.33	6343.62	6287.39	6306.04	6219.09	6236.16	6248.12	6213.57	6209.31	6191.35	6189.48	6156.58	6164.91	6169.4	6168.97	6109.13	6098.28	6143.14
0	0	1	7974.28	8098.01	8076.02	8058.1	8051.91	8055.83	8071.33	8047.33	8019.27	7998.91	8003.66	8011.07	8277.43	8755.5	9408.26	9356.17	8968.8	8654.75	8431.48	8324.39	8144.09	8130.07	8019.36	7946.17	7909.38	7874.38	7823.3	7861.77	7842.41	7777.88	7770.13	7771.79	7790.45	7758.89	7727.11	7694.39	7693.07	7720.42	7719.11	7695.78	7700.98	7694.56	7641.6	7665.71	7632.07	7649.61	7674.3
0	0	1	7449.58	7523.59	7563.81	7610.87	7653.33	7671.26	7718.51	7781.02	7882.2	7795.57	7859.91	7906.13	7984.02	8307.31	8922.93	8863.85	8753.71	8366.42	8119.93	7943.45	7873.16	7803.59	7778.7	7710.98	7681.05	7667.34	7640.55	7489.76	7441.19	7513.01	7491.26	7406.75	7354.64	7344.95	7367.25	7320.27	7330.19	7344.06	7351.89	7266.16	7273.29	7298.16	7335.29	7254.86	7199	7220.29	7163.71
0	0	1	7365.56	7469.43	7458.9	7502.84	7474.86	7403.05	7432.76	7406.16	7388.81	7400.65	7398.59	7524.54	7553.08	7919.61	8368.35	8389.39	8066.03	7805.74	7639.5	7528.22	7388.09	7436.86	7341.13	7294.43	7220.86	7243.69	7245.85	7219.56	7186.19	7187.61	7194.82	7153.31	7148.57	7111.93	7145.86	7084.63	7069.99	7098.57	7061.5	7067	7021.33	7019.76	7030.87	7051.59	6995.26	6996.22	6996.93
0	0	1	7943.63	8008.52	7984.02	7947.88	7965.4	7955.1	7955.48	7922.92	7904.02	7895.33	7885.89	7914.33	8069.13	8365.93	8841.57	8833.69	8511.09	8292.45	8126.81	8004.77	7906.69	7832.41	7811.24	7781.51	7722.36	7687.57	7690.41	7702.1	7599.91	7617.22	7638.54	7587.64	7617.93	7622.38	7619.8	7576.24	7549.08	7565.7	7552.76	7575.77	7550.08	7562.47	7529.31	7535.93	7538.74	7545.1	7583.18
0	0	1	6441.38	6517.85	6476.87	6491.83	6509.5	6499.17	6453.2	6451.99	6444.03	6441.72	6437.59	6452.23	6610.39	6801.74	7109.54	7048.18	6875.98	6718.04	6621.08	6564.82	6473.92	6450.53	6390.72	6361.6	6342.25	6317.82	6309.59	6317.24	6272.9	6233.8	6251.18	6221.3	6241.55	6207.53	6198.7	6230.9	6190.5	6191.22	6203	6223.52	6216.49	6184.22	6218.9	6220.25	6205.52	6188.63	6191.89
0	0	1	7910.31	7988.28	7954.36	7960.16	7945.63	7970.05	7925.09	7894.92	7922.03	7857.04	7903.62	7933.11	8131.3	8416	8941.82	8867.94	8581.29	8339.11	8163.03	8080.45	7982.36	7930.06	7829.05	7794.38	7775.36	7735.03	7699.55	7694.64	7668.38	7644.81	7648.56	7572.99	7626.58	7567.56	7565.29	7582.02	7559.09	7591.25	7585.77	7675.79	7697.02	7490.38	7492.72	7611.68	7531.09	7533.54	7540.51
0	0	1	7820.97	7875.77	7885.67	7902.95	7859.05	7839.61	7829.32	7791.14	7829.71	7762.93	7784.98	7749.16	7982.9	8332.4	8765.31	8684.22	8432.81	8170.82	8010.31	7905.14	7854.06	7762.82	7702.37	7640.52	7624.81	7579.9	7585.23	7544.34	7516.49	7500.88	7482.35	7427.05	7496.52	7439.95	7413.96	7436.29	7428.28	7416.55	7439.88	7410.35	7413.74	7424.49	7400.54	7429.28	7375.22	7348.39	7406.8
0	0	1	7508.29	7575.75	7588.78	7543.45	7515.05	7512.78	7505.6	7500.15	7486.07	7456.68	7471.07	7487.37	7762.5	8276.06	9080.74	9208.16	8766.71	8353.56	8062.93	7898.93	7758.39	7663.7	7610.35	7538.21	7477.14	7436.29	7409.43	7367.91	7299.61	7290.46	7333.79	7288.21	7275.09	7274.63	7237.98	7224.26	7223.07	7228.4	7236.69	7208.03	7193.49	7227.86	7191.95	7203.46	7179.73	7164.62	7162.36
0	0	1	7302.11	7370.33	7371	7344.06	7306.31	7335.7	7312.06	7286.6	7304.19	7324.94	7306.16	7329.58	7641.74	8224.18	9034.36	9072.98	8542.91	8147.76	7853.64	7739.01	7547.44	7486.11	7348.39	7318.3	7231.74	7204.9	7160.91	7185.49	7137.86	7103.55	7073.86	7057.49	7087.2	7064.14	7038.51	7069.31	7000.99	7011.58	7022.41	7035.69	7012.4	7021.79	6975.86	7005.89	6999.77	6964.99	6994.16
0	0	1	6656.35	6723.67	6718.64	6730.66	6713.53	6718.57	6658.68	6643.99	6706.75	6625.81	6598.95	6631.43	6859.2	7251.48	7941.59	7888.48	7551.91	7191.63	7021.55	6884.18	6776.49	6733.25	6612.68	6574.15	6563.4	6540.62	6515.2	6440.87	6457.83	6455.09	6429.83	6366.1	6404.28	6364.69	6362.88	6375.02	6378.81	6365.31	6372.61	6362.13	6359.11	6320.83	6349.93	6381.29	6319.62	6313.96	6330.52
0	0	1	5212.03	5258.88	5256.11	5271.83	5251.51	5256.37	5238.01	5198.92	5213.61	5221.58	5220.35	5204.36	5290.99	5406.51	5581.1	5550.82	5437.13	5359.76	5295.35	5242.07	5184.37	5186.74	5132.52	5133.91	5108.79	5091.37	5069.94	5091.3	5061.76	5051.78	5029.29	5041.94	5071.79	5034.55	5032.84	5021.81	5032.12	5027.85	5027.96	5031.64	5016.92	5014.25	5002.51	5017.54	5011.26	5006.11	5007.66
0	0	1	7834.8	7944.07	7895.72	7954.02	7843.6	7836.27	7852.83	7787.06	7848.01	7825.87	7793.08	7832.92	8031.7	8291.67	8753.18	8655	8389.08	8162.27	8021.99	7958.23	7855.57	7854.88	7699.44	7632.58	7624.33	7666.18	7575.83	7571.1	7590.58	7588.33	7534.86	7506.57	7567.67	7506.84	7567.3	7578.34	7552.88	7588.38	7574.58	7586.71	7619.92	7559.78	7564.39	7552.92	7514.89	7508.77	7521.64
0	0	1	5413.98	5479.94	5500.87	5518.8	5476.05	5470.17	5449.83	5403.1	5459.98	5408.91	5412.58	5397.6	5703.88	6121.99	6888.95	6908.51	6481.28	6130.45	5917.83	5766.54	5660.16	5588.5	5478.83	5443.11	5403.46	5387.34	5324.1	5292.78	5300.14	5251.88	5245.27	5209.98	5258.07	5173.2	5178.47	5199.58	5178.12	5206.9	5185.67	5189.7	5162.4	5159.6	5169.47	5193.57	5139.77	5129.29	5184.69
0	0	1	7474.92	7591.5	7581.28	7523.96	7540.12	7545.28	7538.54	7550.54	7522.86	7484.67	7478.79	7551.03	7712.14	8005.66	8345.82	8291.33	8060.2	7840.9	7666.83	7619.49	7474.43	7436.14	7386.62	7362.21	7278.73	7222.59	7204.75	7188.3	7161.61	7113.74	7122.52	7102.85	7065.55	7085.4	7074.62	7051.36	7049.21	7085.66	7059.24	7076.53	7037.73	7052.49	7060.84	7062.91	7071.6	7070.88	7070.62
0	0	1	7031.75	7159.53	7104.65	7153.09	7146.25	7129.54	7100.48	7087.16	7134.17	7043.07	7029.93	7061.88	7287.15	7533.99	7916.49	7850.14	7632.34	7382.35	7250.03	7149.01	7075.13	7027.32	6956.33	6905.72	6844.2	6836.09	6873.09	6764.1	6797.26	6760.78	6781.84	6712.73	6724.01	6688.24	6748.78	6730.54	6701.39	6712.32	6714.15	6690.68	6681.96	6695.62	6685.01	6711.65	6628.69	6652.27	6670.45
0	0	1	7433.31	7469.5	7421.72	7458.94	7457.81	7424.39	7387.9	7347.4	7416.15	7422.67	7403.27	7358.45	7643.48	8069.34	8588.42	8488.34	8265.95	7963.82	7730.56	7664.83	7539.45	7474.69	7370.98	7355.31	7312.44	7278.08	7238.83	7223.1	7208.9	7196.67	7139.56	7152.9	7128	7134.29	7137.94	7118.65	7056.15	7117.86	7113.53	7108.52	7117.88	7104.06	7096.85	7069	7038.28	7037.33	7063.54
0	0	1	7364.73	7434.3	7448.43	7438.54	7416.42	7402.96	7372.41	7335.7	7365.97	7321.14	7317.2	7324.37	7567.97	7792.52	8233.57	8144.76	7918.03	7662.82	7554.16	7466.56	7359.06	7299.88	7220.33	7182.39	7157.96	7118.63	7098.44	7057.55	7149.35	7263.37	7391.59	7496.85	7678.82	7730.22	7889.96	8035.61	8131.06	8237.78	8387.35	8448.03	8504.44	8473.34	8459.95	8434.18	8317.03	8307.84	8295.43
0	0	1	7098.93	7206.83	7169.62	7160.03	7129.51	7149.19	7140.72	7131.68	7098.26	7067.81	7100.56	7134.38	7288.73	7548.39	7892.51	7859.37	7645.22	7468.49	7283.59	7199.77	7113.32	7088.42	7071.96	7006.26	6968.61	6931.79	6928.8	6871.73	6856.54	6859.36	6889.34	6868.97	6836.54	6875.12	6883.02	6836.48	6884.82	6885.6	6904.56	6877.56	6861.5	6879.06	6868.36	6853.82	6856.92	6844.09	6827.52
0	0	1	5411.18	5489.81	5491.88	5479.19	5450.57	5433.55	5425.24	5436.38	5422.79	5395.43	5398.97	5423.32	5609.84	5965.8	6510.76	6527.43	6201.28	5924.98	5747.77	5623.49	5537.94	5473.5	5424.84	5377.39	5363.75	5341.39	5305.18	5268.69	5250.02	5237.05	5259.74	5233.13	5222.84	5199.66	5212.96	5206.69	5189.1	5194.44	5196.79	5189.71	5178.16	5199.71	5179.28	5198.15	5183.51	5170.07	5170.04
0	0	1	4790.26	4849	4840.95	4771.77	4789.95	4780.98	4808.97	4789.59	4765.11	4728.79	4758.96	4786.53	5113.41	5731.16	6597.29	6846.04	6451.41	6083.1	5735.83	5527.04	5356.59	5232.16	5163.53	5113.86	5028.14	4939.98	4939.63	4857.37	4784.77	4808.86	4832.78	4792.88	4730.05	4770.34	4783.05	4702.21	4735.26	4717.79	4738.17	4682.53	4638.26	4695.72	4688.93	4657.07	4656.27	4663.37	4619.01
0	0	1	4824.59	4871.46	4864.8	4868.54	4839.88	4844.78	4826.08	4804.03	4852.66	4798.32	4805.6	4818.81	5134.37	5662.98	6527.99	6698.02	6161.53	5814.42	5565.65	5413.34	5232.48	5146.66	5017.96	4968.71	4912.14	4863.63	4835.25	4839.62	4818.58	4776.15	4787.05	4743.84	4761.92	4742	4706.44	4719.27	4688.88	4696.26	4709.04	4704.3	4678.02	4695.63	4679.49	4690.43	4681.85	4682.94	4673.69
0	0	1	6391.53	6442.27	6433.14	6442.56	6447.17	6440.83	6410.24	6388.61	6425.48	6382.11	6359.38	6389.86	6602.55	6838.09	7206.67	7072.37	6919.06	6706.09	6571.76	6515.01	6410.64	6387.21	6272.88	6271.58	6241.24	6208.86	6226.39	6155.48	6179.11	6147.87	6116.81	6072.01	6099.38	6080.83	6069.06	6075.18	6043.74	6070.74	6106.8	6061.06	6049.87	6049.58	6064.52	6092.38	6027.79	6090.06	6082.5
0	0	1	7116.57	7198.51	7187.33	7144.2	7169.72	7126.7	7117.09	7108.06	7121.43	7005.38	7040.24	7075.6	7271.53	7547.38	7894.86	7787.85	7660.4	7437.48	7243.86	7125.02	7053.51	7004.77	6963.08	6938.3	6914.2	6867.86	6900.18	6767.4	6777.98	6757.98	6784.94	6734.28	6697.96	6687.04	6712.33	6662.71	6699.9	6698.45	6716.47	6642.96	6618.42	6656.84	6690.57	6657.11	6623.14	6608.2	6601.34
0	0	1	4925.08	4975.12	4980.71	4976.73	4959.47	4945.52	4920.52	4893.55	4947.72	4899.16	4905.7	4912.38	5152.97	5413.79	5912	5833.39	5600.56	5352.55	5198.5	5081.99	5010.64	4974.34	4896.72	4869.52	4863.54	4869.3	4838.75	4789.35	4784.69	4784.64	4762.15	4746.27	4741.17	4727.11	4731.96	4726.29	4733.2	4729.1	4745.9	4717.34	4720.81	4707.87	4717.61	4740.32	4691.83	4700.25	4695.79
0	0	1	3744.32	3779.72	3785.56	3758.24	3759.68	3776.8	3738.54	3741.1	3774.73	3747.3	3751.3	3765.6	3966.69	4151.92	4438.91	4374.33	4211.69	4075.4	3929.24	3874.79	3772.43	3730.75	3707.8	3703.7	3674.56	3640.18	3661.65	3608.54	3623.83	3600.6	3602.62	3564.61	3567.21	3566.79	3578.81	3570.14	3556.8	3557.33	3574.86	3558.27	3559.69	3554.51	3554.56	3561.88	3530.52	3541.82	3526.06
0	0	1	3183.18	3213.87	3212.13	3207.48	3196.04	3185.15	3191.33	3187.49	3182.46	3163.05	3165.97	3198.78	3387.27	3649.44	4074.23	4130.14	3952.23	3738.19	3573.18	3457.28	3389.03	3318.14	3276.51	3269.43	3218.25	3189.33	3180.52	3164.77	3134.13	3117.15	3134.09	3091.65	3097.89	3100.25	3095.92	3080.82	3080.49	3092.46	3090.59	3081.03	3053.22	3071.81	3091.24	3060.08	3067.28	3059.67	3081.73
0	0	1	4389.39	4406.36	4432.78	4434.98	4409.81	4455.36	4421.34	4405.49	4384.28	4387.71	4365.59	4365.97	4470.2	4577.08	4718.93	4662.59	4565.89	4437.37	4416.28	4374.64	4291.8	4281.38	4233.01	4240.17	4204.03	4200.37	4190.02	4175.09	4181.66	4169.14	4113.08	4093.51	4122.44	4099.1	4109.78	4082.27	4091.79	4085.51	4111.66	4095.21	4085.47	4064.74	4083.96	4084.03	4067.14	4067.25	4053.07
0	0	1	2878.6	2895.47	2892.41	2899.39	2895.77	2888.41	2881.21	2872.46	2877.79	2855.88	2859.03	2877.25	3084.66	3329.1	3719.57	3774.07	3559.04	3356.01	3230.45	3138.06	3039.56	3000.97	2952.9	2923.77	2901.11	2875.11	2854.74	2844.5	2845.33	2825.11	2819.4	2800.24	2795.21	2790.09	2804.39	2777.19	2771.14	2767.46	2785.48	2777.49	2772.82	2765.36	2749.27	2766.48	2767.64	2764.31	2761.01
0	0	1	7469.73	7534.86	7552.14	7493.79	7451.16	7451.17	7444.76	7373.75	7392.27	7381.71	7368.47	7361.57	7744.32	8235.49	8974.66	9031.68	8536.2	8237.25	8032.64	7914.84	7730.73	7673.08	7518.84	7481.15	7434.21	7378.29	7323.14	7338.74	7322.79	7246.45	7250.15	7207.79	7207.86	7179.19	7159.24	7202.86	7121.34	7112.26	7117.28	7129.56	7089.34	7088.18	7033.66	7059.45	7046.87	7024.05	7072.95
0	0	1	7753.52	7853.73	7883.13	7867.96	7904.5	7921.71	7925.28	7912.71	7889.87	7848.41	7824.06	7813.86	8026.31	8392.34	9023.45	8936.09	8622.07	8324.24	8114.46	7995.41	7856.04	7802.94	7752.83	7680.17	7604.44	7573.89	7519.56	7513.93	7415.69	7428.07	7453.79	7389.99	7381.26	7399.35	7358.93	7358.54	7370.14	7352.81	7376.84	7368.11	7351.83	7374.29	7348.32	7322.4	7352.78	7327.34	7324.05
0	0	1	5319.31	5361.48	5342.34	5278.68	5266.98	5287.85	5322.36	5343.51	5228.71	5216.96	5218.3	5257.91	5515.54	5909.43	6481.88	6628.46	6319.69	6058.25	5807.64	5652.62	5483.55	5442.84	5437.51	5432.02	5330.96	5253.38	5234.91	5223.15	5167.29	5153.18	5183.1	5181.25	5101.14	5163.7	5162.6	5091.19	5115.39	5118.77	5128.21	5074.52	5084.5	5097.5	5080.81	5010.71	5093.62	5057.86	5007.31
0	0	1	7638.62	7694.02	7661.57	7659.43	7655.21	7635.94	7581.81	7599.08	7571.97	7570.64	7589.76	7599.34	7810.52	8182.41	8658.22	8560.32	8215.25	7985.72	7821.48	7747.81	7609.12	7576.49	7492	7454.21	7401.17	7370.13	7330.13	7322.22	7311.77	7274.86	7250.75	7237.34	7278.57	7239.62	7213.12	7241.99	7197.43	7185.96	7201.06	7171.27	7186.67	7181.82	7146.71	7184.72	7167.48	7145.74	7150.84
0	0	1	5200.47	5263.97	5250.94	5213.41	5201.24	5204.66	5189.28	5190.16	5178.03	5137.63	5147.59	5173.12	5487.75	6018.66	6990.17	7151.34	6690.49	6237.99	5949.52	5761.01	5633.11	5543.01	5460.58	5390.58	5334.89	5281.72	5240.28	5176.6	5148.01	5128.68	5135.51	5092.89	5059.87	5043.76	5054.41	5020.44	5039.57	5018.34	5032.1	4980.37	4975.22	4997.38	4986.36	4964.42	4948.76	4933.87	4936.47
0	0	1	5480.64	5554.8	5515.8	5527.65	5506.68	5509.03	5508.38	5462.25	5492.51	5446.06	5468.88	5449.93	5557.45	5654.09	5885.91	5795.03	5686.81	5587.29	5523.57	5476.14	5432.58	5379.62	5320.62	5344.43	5319.17	5312.39	5315.42	5261.78	5284.12	5233.88	5221.04	5229.74	5236.45	5178.64	5201.59	5177.94	5175.78	5178.62	5220.75	5203.35	5173.83	5193.29	5162.09	5242.03	5184.29	5171.3	5184.45
0	0	1	6032.73	6128.98	6102.05	6063.79	6074.89	6043.14	6049.05	6059.04	6014.61	6003.39	6027.79	6035.56	6245.84	6587.99	7176.59	7246.54	6875.54	6593.38	6387.87	6250.6	6137.05	6083.33	6016.32	5985.65	5947.14	5929.61	5887.61	5878.48	5852.38	5816.59	5861.55	5811.96	5844.35	5794.28	5814.64	5801.45	5807.68	5801.47	5788.94	5784.09	5760.4	5815.91	5772.84	5792.86	5737.52	5752.76	5767.61
0	0	1	6332.11	6451.62	6458.46	6373.08	6412.04	6370.31	6368.07	6361.46	6381.3	6336.89	6306.2	6333.67	6562.67	7021.82	7755.48	7846.5	7416.17	7089.06	6812.92	6645.41	6530.89	6521	6437.04	6358.23	6298.75	6259.2	6199.1	6179.09	6144.54	6119.88	6170.62	6097.65	6083.88	6061.93	6062.9	6047.76	6031.12	6110.75	6048.32	6066.96	6053.79	6073.06	6033.23	6024.91	6028.15	6018.53	6016.91
0	0	1	4593.22	4588.2	4623.64	4551.29	4558.58	4603.83	4585.18	4519.72	4542.76	4538.73	4552.8	4571.33	4725.31	5079.02	5518.64	5632.29	5194.03	5065.27	4905.87	4882.76	4676.32	4657.78	4590.22	4552.14	4464.67	4433.48	4364.39	4469.86	4392.29	4362.29	4369.84	4364.76	4396.14	4387.03	4339.01	4357.27	4314.92	4337.39	4293.97	4384.15	4340.29	4335.73	4266.16	4311.24	4362.85	4325.03	4342.75
0	0	1	5427.13	5506.02	5470.77	5450.66	5426.96	5382.78	5407.98	5420.63	5399.45	5349.89	5358.05	5359.61	5577.3	6017.49	6658.6	6652.62	6325.22	5979.58	5764.04	5628.33	5547.12	5439.72	5413.25	5356.29	5321.95	5276.01	5268.14	5197.4	5184.95	5197.29	5213.08	5178.87	5136.59	5144.7	5183.22	5120.75	5113.79	5161.27	5149.36	5085.2	5092.76	5130.38	5141.58	5107.41	5091.67	5116.09	5106.33
0	0	1	2852.76	2882.14	2874.97	2873.29	2859.84	2849.18	2848.58	2844.87	2831.43	2824.53	2820.49	2831.01	2933.96	3036.51	3211.11	3201.74	3109.33	3016.28	2937.26	2908.14	2868.59	2848.4	2835.58	2823.36	2805.4	2784.01	2765.08	2748.26	2729.19	2731.5	2745.07	2715.74	2700.8	2696.2	2705.21	2693.24	2698.51	2697.6	2694.23	2671.3	2682.61	2691.12	2706.07	2676.39	2669.21	2696.3	2677.81
0	0	1	6224.53	6291.64	6274.8	6255.42	6254.26	6247.68	6228.45	6241.43	6228.3	6167.24	6197.26	6231.51	6448.49	6820.77	7403.66	7425.87	7108.11	6794.12	6584.25	6450.37	6337.61	6278.79	6252.11	6219.14	6168.65	6122.33	6102.88	6082.37	6046.23	6030.97	6069.93	6009.62	6015.64	5990.31	6025.77	5971.38	5998.25	6001.08	6013.79	5974.51	5945.51	5997.83	5975.21	5976.47	5962.64	5953.08	5941.6
0	0	1	7489.88	7602.91	7552.22	7480.45	7463.34	7402.8	7373.77	7389.14	7371.83	7287.43	7293.62	7302.79	7511.16	7985.9	8707.58	8772.48	8609.98	8216.52	7947.72	7749.73	7691.08	7579.41	7535.21	7487.13	7447.17	7373.57	7395.77	7195.74	7162.44	7191.32	7217.32	7112.94	7025.86	7053.05	7092.01	7050.19	7070.1	7061.83	7046.71	6926.36	6924.95	6960.37	6992.58	6942.53	6847.77	6859.93	6833.64
0	0	1	6770.41	6832.69	6855.98	6821.54	6835.71	6769.79	6758.73	6729.42	6774.02	6700.4	6722.42	6749.66	6819.1	7097.51	7580.45	7580.94	7365.18	7138.84	6971.3	6911.75	6815.57	6790.06	6716.55	6683.36	6639.18	6566.24	6569.88	6535.73	6497.72	6496.07	6511.47	6460.68	6492.92	6438.26	6450.21	6398.88	6422.14	6448	6407.5	6380.58	6415.91	6460.29	6414.55	6383.63	6363.87	6380.47	6360.76
0	0	1	7010.43	7073.79	7119.61	7089	7051.7	7065.08	7041.13	7039.07	7088.64	7020.21	7024.72	7043.54	7137.21	7434.64	7867.05	7962.39	7739.3	7463.23	7273.84	7174.92	7097.97	7032.1	6932.46	6931.85	6881.98	6911.34	6871.59	6754.2	6716.38	6749.39	6769.69	6703.95	6704.25	6701.98	6696.64	6698.87	6672.41	6722.13	6721.28	6640.85	6693.2	6707.51	6700.25	6660.54	6627.9	6641.98	6628.33
0	0	1	6311.8	6411.23	6353.59	6310.11	6352.65	6317.77	6311.49	6315.08	6277.89	6221.52	6281.49	6276.3	6517.96	7124.24	7891.98	8058.52	7683.4	7263.99	6973.46	6818.94	6674.23	6534.95	6561.54	6446.16	6374.34	6329.23	6344.16	6226.72	6182.96	6185.33	6225.43	6167.86	6100.39	6110.41	6136.01	6105.45	6121.75	6143.1	6168.05	6075.71	6063.75	6114.86	6107.2	6051	6054.61	6032.47	6026.88
0	0	1	6116.49	6201.25	6176.93	6174.04	6129.33	6116.21	6093.6	6114.07	6117.22	6079.25	6070.85	6069.88	6325.91	6890.63	7763.04	7821.46	7303.21	6927.43	6597.48	6420.06	6307.66	6250.4	6143.18	6081.49	6073.82	5989.43	5968.63	5975.64	5928.72	5880.22	5941.21	5878.09	5878.51	5837.21	5858.18	5841.78	5816.7	5860.28	5848.46	5800.81	5829.01	5864.99	5806.07	5814.33	5817.97	5775.16	5820.55
0	0	1	2401.39	2430.96	2418.34	2399.61	2409.46	2410.99	2423.96	2402.68	2398.47	2394.34	2400.51	2433.16	2507.35	2587.06	2644.38	2648.88	2536.54	2497.78	2445.9	2438.06	2394.03	2398.47	2383.04	2366.61	2339.32	2346.71	2337.04	2340.28	2333.21	2323.28	2341.88	2338.36	2327.04	2319.4	2332.04	2325.61	2314.57	2322.3	2298.97	2335.06	2309.5	2313.21	2303.26	2294.5	2314.11	2313.8	2311.36
0	0	1	7029.82	7125.47	7080.84	6997.13	7001.18	7028.03	7021.16	7108.13	7066.66	6967.29	6990.61	7019.55	7208.03	7681.11	8252.53	8448	8055.18	7735.39	7409.68	7273.16	7155.95	7090.53	7079.08	7025.58	6927.84	6916.74	6875.21	6816.45	6786.92	6786.16	6826.87	6876.82	6761.29	6770.79	6783.11	6685.55	6689.92	6749.32	6748.11	6704.5	6660.18	6744.97	6714.24	6703.26	6730.95	6724.87	6654.95
0	0	1	7535.13	7663.54	7607.74	7515.63	7545.39	7569.8	7569.76	7564.37	7704.93	7547.19	7530.67	7568.98	7789.76	8326.57	9108.7	9181.2	8796.78	8373	8066.94	7904.02	7786.02	7720.8	7699.83	7586.07	7495.48	7441.35	7434.93	7360.3	7308.7	7302.19	7320.98	7419.61	7308.81	7305.74	7335.41	7259.81	7278.91	7263.96	7306.67	7215.04	7188.37	7245.09	7228.52	7190.24	7296.52	7208.96	7178.67
0	0	1	6952.32	7111.43	7058.31	7117.5	7071.71	7043.02	7071.88	7008.51	7007.01	6971.5	6991.02	6989.09	7302.43	7827.03	8537.07	8622.15	8200.28	7778.03	7554.3	7428.1	7255.16	7178.81	7035.69	7048.68	6945.72	6910.47	6862.64	6826.94	6831.3	6797.23	6751.99	6750.81	6744.22	6712.73	6677.2	6736.77	6696.09	6702.07	6733.07	6701.76	6713.61	6724.27	6632.13	6673.89	6657.72	6668.24	6694.56
0	0	1	2535.98	2558.07	2558.32	2533.05	2528.07	2536.5	2544.06	2539.28	2528.61	2524.92	2532.48	2567.74	2725.79	2849.13	2966.23	2937.31	2798.13	2725.52	2651.77	2633.45	2567.14	2571.81	2541.64	2509.79	2509.03	2499.31	2470.87	2493.44	2475.94	2464.1	2475.89	2463.85	2475.57	2477.44	2448.49	2455.79	2438.67	2456.11	2450.63	2471.21	2444.45	2446.74	2434.35	2431.66	2447.4	2448.21	2457.51
0	0	1	6690.7	6771.3	6818.86	6835.63	6848.16	6938.41	6912.29	6838.02	6951.54	6930.54	6958.98	6969.3	7222.51	7534.33	7827.56	7777.16	7533.41	7259.73	7171.78	7026.1	6921.73	6884.43	6805.1	6840.1	6788.21	6698.37	6686.62	6706.83	6708.86	6744.63	6645.44	6638.41	6657.35	6625.4	6605.63	6611.08	6574.03	6551.98	6519.11	6543.76	6524.89	6521.14	6432.81	6437.62	6434.63	6463.83	6459.6
0	0	1	7951.69	8059.71	8062.37	8051.15	8085.1	8075.05	8063.65	8037.79	8076.73	8004.76	8004.77	8014.32	8229.63	8687.85	9348	9298.03	8937.35	8573.77	8344.88	8284.69	8106.45	8028.35	7981.18	7926.45	7916.74	7833.79	7842.32	7777.41	7770.62	7726.32	7737.44	7702.19	7707.33	7657.95	7652.68	7647.35	7663.58	7676.86	7657.63	7637.76	7636.64	7674.96	7631.24	7618.71	7607.54	7600.21	7628.19
0	0	1	7439.2	7564.66	7533.88	7557.84	7477.14	7560.32	7597.5	7582.02	7455.57	7411.96	7484.91	7449.61	7693.55	8221.73	8711.7	8604	8264.88	8034.68	7765.54	7736.38	7513.93	7435.34	7397.5	7382.16	7271.75	7260.79	7213.7	7216.98	7128.43	7084.57	7132.27	7074.48	7061.43	7064.55	7045.09	7021.71	7018.79	7028.8	7017.89	6991.43	6978.14	7030.27	6969.71	6951.82	6978.64	6978.5	7031.21
0	0	1	5829.91	5900.96	5889.13	5869.74	5843.46	5805.96	5786.84	5803.34	5813.33	5753.62	5745.04	5752.85	6048.62	6687.38	7696.01	7872.22	7604.89	7204.35	6886.81	6649.39	6520.54	6412.49	6304.48	6177.89	6167.65	6084.57	6059.47	5920.4	5906.73	5893.25	5895.4	5832.21	5784.19	5747.58	5768.96	5745.99	5742.67	5715.19	5728.1	5650.48	5648.49	5673.21	5685.33	5659.93	5585.69	5601.53	5590.53
0	0	1	4550.98	4587.19	4591.35	4583.75	4563.9	4567.67	4546.51	4554.81	4549.57	4515.45	4522.14	4541.84	4710.77	4987.89	5438.3	5455.73	5224.61	5002.7	4845.67	4754.93	4673.92	4633.46	4589.15	4546.01	4511.48	4489.25	4473.65	4452.44	4418.12	4418.67	4422.26	4409.31	4396.04	4400.61	4396.55	4379.02	4378.76	4380.01	4386.98	4371.99	4356.91	4373.96	4371.16	4366.8	4350.24	4350.97	4347.78
0	1	0	4874.64	4921.95	4923.98	4891.45	4875.85	4840.22	4866.45	4870.53	4829.56	4813.07	4837.45	4868.58	5055.8	5250.4	5509.44	5450.18	5225.67	5047.44	4976.31	4921.16	4854.09	4824.64	4786.98	4758.47	4743.33	4746.44	4700.02	4690.78	4671.76	4634.85	4663.56	4638.02	4618.38	4631.38	4619.55	4598.76	4619.89	4617.84	4613.13	4597.2	4594.36	4610.04	4608.38	4596.55	4579.55	4596.56	4585.2
0	1	0	6004.76	6070.07	6044.47	6004.26	5994.03	5960.65	5950.08	5967.68	5952.12	5922.04	5932.4	6038.72	6581.94	7366.64	8214.85	8297.94	7881.72	7538.58	7150.65	6985.08	6797.42	6735.18	6635.69	6527.85	6471.58	6404.94	6291.4	6224.01	6186.76	6144.72	6195.12	6104.62	6053.97	6028.56	6074.76	6000.32	5986.08	6013.69	5976.04	5929.1	5941.71	5993.47	5951.67	5890.51	5900.49	5893.5	5846.75
0	1	0	5569.26	5638.77	5633.31	5678.59	5683.38	5586.03	5513.77	5452.56	5595.39	5565.9	5533.72	5503.21	5710.44	6161.95	6985.13	7275.87	7290.43	7292.51	7361.72	7533.93	7640.95	7462.69	7089.39	6863.38	6918.07	6857.07	6725.33	6580.39	6601.34	6542.03	6425.18	6335.41	6344.3	6181.36	6173.54	6289.52	6222.25	6167.59	6100.26	6064.31	6102.49	6050.66	6080.59	6178.39	5927.8	5929.52	6006.43
0	1	0	5074.56	5097.77	5122.63	5076.65	5073.23	5080.5	5059.13	5066.15	5056.33	5047.9	5058.71	5071.56	5166.13	5339.71	5570.56	5539.6	5333.33	5228.17	5157.56	5120.92	5037.37	5044.81	4989.56	5007.94	4962.38	4937.31	4930.65	4963.56	4898.81	4859.21	4890.77	4903.1	4875.38	4913.37	4896.5	4887.46	4865.54	4885.13	4884.85	4868.54	4871.44	4876.1	4853.38	4836.37	4874.56	4850.52	4863.54
0	1	0	5264.57	5321.42	5293	5261.25	5233.66	5254.1	5251.75	5245.06	5228.35	5215.14	5212.49	5213.57	5540.48	6071.88	7049.53	7247.87	6718.49	6297.3	5985.07	5786.7	5656.8	5570.54	5466.64	5429.03	5353.07	5323.18	5260.62	5210.06	5176.62	5151.99	5162.14	5120.84	5099	5098.48	5098.38	5064.09	5076.41	5064.87	5071.29	5049.51	5042.76	5041.23	5015.59	4991.19	4992.55	4983.41	5009.22
0	1	0	6215.2	6285.9	6274.99	6244.16	6216.15	6213.95	6187.55	6178.42	6181.37	6148.7	6138.19	6151.54	6445.92	7058.75	8006.82	8180.54	7693.35	7293.84	6978.49	6795.95	6623.74	6535.48	6427.02	6349.82	6291.23	6248.03	6196.96	6166.48	6113.77	6092.28	6085.57	6052.62	6042.86	6016.56	6011.55	5998.01	5984.38	5976.39	5978.09	5948.45	5930.86	5953.97	5933.67	5934.64	5888.07	5890.48	5890.5
0	1	0	7051.18	7194.85	7076.82	7028.33	7103.77	7118.02	7124.3	7115.97	6979.58	6942.98	6906.95	6996.08	7281.78	7782.92	8416.52	8565.23	8202.82	7740.68	7486.87	7358.5	7186.97	7069.68	7114.97	7170.12	6955.2	6858.52	6831.93	6889.95	6802.37	6821.7	6896.28	6768.03	6795.68	6761.45	6891.2	6735.68	6767.72	6753.97	6810.73	6700.18	6731.25	6781.15	6702.3	6694.62	6709.25	6729.3	6604.55
0	1	0	6683.95	6756.01	6742.24	6740.14	6691.59	6711.81	6678.16	6674.7	6682.52	6655.53	6663.65	6650.73	6959.23	7546.86	8389.37	8440.14	7899.47	7532.29	7245.73	7092.34	6972.6	6927.43	6812.46	6711.93	6659.29	6625.48	6623.3	6590.31	6531.54	6512.76	6495.42	6486.78	6467.88	6461.61	6428.17	6432.4	6442.22	6428.82	6428	6431.6	6417.49	6435.08	6400.37	6403.96	6413.37	6400.75	6410.42
0	1	0	7266.09	7350.28	7347.37	7355.95	7320.62	7291.93	7269.8	7242.68	7395.91	7288.57	7266.4	7263.26	7497.15	7948.85	8711.44	8712.88	8357.63	7922	7696.4	7548.2	7470.4	7415.32	7273.62	7233.29	7187.45	7128.49	7103.7	7078.32	7062.43	7055.83	7026.16	7031.76	7016.01	6961.13	6974.55	6966.38	6951.61	6960.87	6950.01	6906.27	6928.89	6920.8	6914.98	6972.71	6917.94	6897.7	6925.79
0	1	0	8038.09	8122.92	8132.45	8138.58	8118.82	8131.04	8099.48	8098.12	8100.91	8069.5	8062.37	8058.03	8371.36	8843.94	9463.02	9382.41	8995.65	8682.49	8491.02	8352.85	8220.17	8177.9	8085.11	8027.33	7972.53	7929.43	7896.67	7896.67	7849.51	7815.23	7805.75	7766.9	7798.61	7762.51	7714.97	7768.75	7702.33	7705	7715.53	7701.42	7707.06	7692.79	7662.72	7696.8	7667.89	7646.95	7670.79
0	1	0	4787.35	4810.63	4795.61	4820.59	4795.59	4819.39	4792.44	4780.55	4791.96	4771.13	4763.23	4779.46	5034.99	5430.38	6146.77	6209.17	5871.59	5543.51	5308.59	5168.35	5054.96	4968.69	4877.65	4840.8	4774.82	4752.8	4746.93	4714.08	4660.21	4663.59	4684.45	4633.28	4652.06	4646.92	4618.37	4634	4615.07	4624.35	4602.51	4603.99	4589.54	4589.63	4620.41	4626.9	4587.32	4585.59	4584.75
0	1	0	2512.72	2543.6	2539.9	2525.86	2512.81	2526.65	2525.08	2529.69	2512.9	2497.75	2494.25	2521.92	2628.05	2714.78	2832.12	2789.3	2709.03	2632.52	2565.95	2545.87	2518	2490.75	2493.3	2470.79	2458.59	2449.81	2448.2	2446.06	2437.18	2441.37	2448.26	2438.11	2433.4	2429.41	2441.15	2430.02	2421.37	2429.08	2422.51	2421.69	2416.4	2426.75	2405.85	2406.5	2414.93	2403.26	2400.97
0	1	0	2842.54	2865.38	2844.39	2796.8	2792.46	2822.38	2843.07	2867.17	2780.06	2769.6	2792.79	2831.63	2906.2	3004.71	3015.77	3014.96	2972.33	2901.57	2833.71	2838.32	2795.04	2764.17	2792.82	2782.45	2749.43	2728.54	2727.37	2738.71	2713.95	2712.29	2743.57	2715.51	2686.56	2744.11	2754.06	2690.96	2722.79	2714.95	2744.22	2735.91	2678.79	2692.95	2688.59	2654.6	2716	2720.32	2685.49
0	1	0	2043.03	2058.85	2059.28	2019.08	2019.2	2034.7	2064.64	2074.23	1991.82	2032.2	2019.66	2048.79	2102.31	2171.07	2218.41	2271.31	2179.64	2196.11	2163.03	2190.69	2136.16	2134.3	2164.77	2164	2085.11	2044.51	2033.85	2106.67	2060.7	2033.05	2065.15	2079.23	2052.84	2112.89	2097.69	2048.72	2045.66	2053.3	2060.75	2093.66	2055	2058.77	2023.98	1988.26	2071.28	2063.48	2043.3
0	1	0	2914.81	2939.15	2931.82	2943.51	2930.7	2920.81	2910.33	2893.79	2893.25	2908.78	2903.51	2890.59	3018.16	3126.27	3340.51	3308	3198.07	3087.74	3028.14	2986.36	2946.7	2941.88	2912.11	2883.37	2861.95	2847.33	2813.74	2834.16	2803.74	2803.38	2799.79	2781.77	2787.95	2755.51	2765.07	2773.64	2753.41	2763.99	2746.15	2758.79	2757.59	2760.9	2752.11	2751.85	2732.03	2757.79	2768.89
0	1	0	4660.74	4720.77	4724.62	4670.05	4674.4	4681.58	4642.77	4650.27	4644.21	4645.3	4640.82	4645.94	4883.67	5210.66	5741.11	5671.11	5339.72	5085.87	4938.61	4846.24	4776.69	4727.09	4677.7	4629.94	4602.09	4607.93	4569.67	4534.68	4504.65	4511.06	4531.85	4464.13	4484.01	4458.9	4460.19	4458.77	4459.67	4464.67	4480.19	4442.26	4421.41	4443.29	4445.52	4442.53	4414.58	4425.56	4430.79
0	1	0	3802.43	3848.55	3856.18	3811.18	3832.02	3817.41	3804.35	3829.03	3817.17	3787.72	3774	3800.42	4078.5	4451.81	5056.52	4981.81	4632.43	4350.61	4170.52	4042.51	3946.08	3901.38	3844.62	3822.51	3799.44	3750.52	3726.06	3715.21	3705.36	3668.82	3684.31	3662.62	3645.83	3650.49	3651.37	3655.79	3655.44	3645.74	3641.94	3615.17	3613.85	3633.39	3625.94	3609.37	3597.89	3611.25	3625.9
0	1	0	2722.63	2746.29	2738.4	2718.06	2719.94	2728.95	2726.81	2712.25	2700.43	2693.6	2718.25	2707.4	2773.02	2884.3	3024.79	3048.84	2915.1	2862.32	2814.63	2787.52	2730.44	2715.22	2688.32	2677.63	2643.43	2632.32	2595.38	2623.76	2623.29	2596.89	2601.95	2604.51	2603.6	2596.67	2596.13	2586.71	2578.13	2584.52	2576.7	2584.87	2579.79	2588.76	2570.52	2577.14	2580.95	2567.86	2586.17
0	1	0	4992.31	5016.84	5004.13	4930.75	4964.82	4986.25	5005.48	4976.29	4931.15	4946.72	4940.36	4965.17	5120.52	5472.55	6026.9	6288.33	6021.49	6044.04	6030.34	6104.93	6024.72	5845.33	5716.95	5665.97	5502.93	5395.1	5309.78	5423.8	5302.65	5250.21	5239.99	5218.99	5177.52	5229.72	5156.72	5123.48	5098.15	5060.95	5082.19	5154.78	5073.64	5045.71	4976.68	4955.28	5050.26	4986.06	5041.18
0	1	0	4493.38	4564.79	4537.98	4503.52	4518.54	4507.19	4477.91	4452.47	4492.46	4464.48	4459.91	4464.42	4605.56	4941.42	5510.35	5513.2	5275.57	5046.31	4934.1	4884.67	4774.96	4696.15	4605.3	4549.59	4484.07	4415.72	4408.6	4364.84	4366.31	4348.99	4328.7	4278.37	4296.88	4263.73	4283.7	4278.4	4272.2	4260.86	4284.54	4286.37	4265.91	4288.16	4248.23	4242.73	4233.28	4276.41	4258.26
0	1	0	4629.55	4687.18	4675.39	4634.11	4625.13	4648	4658.03	4630.67	4607.68	4603.12	4578.05	4590.05	4721.71	5052.58	5611.13	5758.33	5550.53	5406.25	5329.54	5279.12	5160.58	5181.54	5057.14	4955.82	4858.09	4742.04	4707.43	4682.49	4584.22	4554.09	4568.78	4556.54	4510.74	4533.21	4469.96	4446.38	4479.16	4482.59	4486.61	4429.84	4413.45	4476.57	4423.91	4383.46	4417.61	4409.93	4417.49
0	1	0	5609.1	5714.08	5686.08	5679.58	5653.72	5627.2	5600.53	5616.6	5602.1	5510.68	5564.22	5573.77	5723.13	6035.47	6597.63	6600.02	6416.67	6215.1	6129.48	6038.87	5966.5	5887.58	5781.33	5702.4	5605.25	5566.82	5528.67	5472.97	5392.83	5380.25	5404.23	5368.83	5333.33	5281.57	5339.83	5280.22	5295.43	5324.32	5303.82	5242.05	5219.58	5312.23	5263.7	5298.18	5199.08	5219.22	5224.65
0	1	0	6300.54	6354.25	6378.54	6359.05	6299.12	6342.13	6341.86	6328.36	6311.76	6229.76	6276.48	6245.69	6456.93	6939.55	7742.31	7915.63	7475.16	7224.15	6991.99	6936.87	6882.04	6782.74	6697.36	6619.18	6533.59	6469.6	6422.86	6314.34	6300.51	6257.84	6267.93	6178.71	6127.97	6143	6152.4	6150.43	6123.93	6102.74	6087.65	6072.06	6082.57	6098.55	6027.28	6048.08	6002.23	6008.73	5966.59
0	1	0	5580.72	5628.05	5643.98	5532.18	5543.08	5599.9	5609.62	5573.33	5563.47	5542.95	5561.33	5572.38	5686.83	5857.5	6217.13	6386.08	6055.57	5962.43	5831.03	5757.45	5568.82	5533.38	5534.05	5523.12	5407.93	5350.75	5376.85	5415.93	5360	5302.87	5363	5335.55	5368.1	5368	5340.12	5312.03	5274.4	5323.63	5273.97	5362.2	5308.93	5337.85	5260.63	5247.98	5321.32	5297.82	5317.18
0	1	0	6167.66	6256.21	6243.15	6157.42	6182.42	6188.04	6216.68	6164.59	6151.4	6098.31	6132.34	6160.14	6272.49	6570.8	6989.01	7013.78	6842.51	6606.21	6456.59	6469.35	6267.42	6135.28	6120.48	6103.54	6037.69	6032.84	6029.04	5913.98	5931.25	5909.34	5967.96	5884.33	5868.8	5876.79	5871.44	5849.26	5843.07	5859.68	5856.09	5836.48	5847.24	5843.56	5843.05	5851.19	5813.53	5832.48	5838.21
0	1	0	6760.81	6779.53	6763.92	6722.66	6802.58	6695.98	6711.88	6734.53	6687.34	6605.72	6676.3	6734.61	6881.12	7296.34	7912.94	7975.94	7608.3	7301.16	7084.81	6986.2	6878.92	6753.73	6732.55	6712.61	6573.08	6521.75	6508.5	6438.28	6377.23	6409.8	6449.72	6436.56	6344.05	6420.55	6339.81	6274.33	6315.33	6335.84	6437.33	6296.38	6280.38	6298.55	6324.34	6280.72	6265.89	6304.03	6291.97
0	1	0	5893.57	5985.14	5976.54	5963.47	5935.5	5914.54	5944.82	5932.88	5898.93	5900.81	5900.99	5879.23	6018.43	6217.92	6617.69	6669.41	6540.57	6333.74	6199.32	6117.49	5945.8	5960.68	5929.09	5862.46	5812.27	5813.34	5757.8	5801.38	5706.39	5682.64	5701.19	5704.16	5657.41	5665.08	5632.53	5667.73	5615.41	5636.14	5632.88	5623.22	5607.11	5615.69	5588.14	5605.57	5563.82	5601.22	5615.42
0	1	0	5767.17	5797.46	5814.78	5815.14	5815.91	5780.83	5773.77	5736.32	5755.31	5736.37	5758.63	5714.74	6057.02	6688.52	7667.58	7778.26	7228.05	6800.83	6480.85	6291.08	6110.51	6037.08	5925.18	5848.71	5768.28	5737.12	5697.34	5662.65	5642.12	5576.77	5583.8	5524.66	5590.85	5500.71	5472.51	5530.62	5475.25	5502.43	5471.86	5478.46	5488.54	5503.35	5457.34	5498.38	5471.28	5445.75	5459.26
0	1	0	4106.56	4146.49	4154.84	4167.98	4123.23	4122.74	4088.9	4133.59	4114.51	4102.41	4087.07	4093.77	4413.87	4953.46	5855.05	5984.49	5536.23	5136.74	4849.48	4642.28	4529.92	4438.66	4349.16	4279.92	4231.97	4209.44	4151.05	4118.77	4079.79	4067.33	4050.66	4043.84	4006.54	4027.23	4013.51	3998.75	3994.49	4002.2	3984.2	3967.18	3963.82	3995.51	3979.72	3970.26	3937.1	3935.11	3936.85
0	1	0	6578.78	6613.99	6628.33	6545.86	6551.42	6573.12	6593.38	6640.99	6537.62	6514.25	6538.14	6528.77	6658.42	6944.3	7360.42	7373.57	7068.71	6921.57	6714.62	6687.07	6528.07	6482.42	6498.58	6477.88	6388.52	6364.57	6340.71	6336.2	6280.26	6324.49	6367.16	6345.14	6306.87	6306.3	6279.58	6245.74	6236.33	6316.49	6306.3	6244.23	6231.33	6275.26	6255.61	6187.36	6257.71	6235.23	6213.77
0	1	0	7006.81	7098.02	7124.39	7088.11	7078.13	7075	7052.08	7029.86	7048.66	7013.89	7009.35	7003.4	7155.47	7441.74	7869.55	7967.14	7733.91	7463.78	7280.75	7195.66	7084.76	7021.65	6952.44	6938.49	6898.22	6895.92	6856.98	6781.67	6753.2	6780.61	6764.41	6726.58	6738.52	6710.16	6731.76	6709.28	6684.11	6726.56	6733.53	6678.48	6679.47	6735.94	6707.72	6690.92	6633.45	6660.52	6663.07
0	1	0	7022.47	7110.07	7141.34	7095.46	7078.01	7096.83	7012.26	7063.63	7062.85	7055.48	7015.55	6999.66	7178.66	7378.4	7578.63	7549.5	7380.95	7238.24	7103	7083.83	7017.24	6972.46	6974.44	6931.22	6910.27	6842.66	6798.59	6834.52	6781.11	6748.09	6779.69	6749.72	6746.9	6754.42	6721.51	6711.7	6729.2	6738.99	6739.68	6723.74	6707.5	6743.63	6735.9	6692.48	6680.87	6699.24	6719.98
0	1	0	7444.79	7536.57	7523.51	7550	7551.23	7485.49	7494.04	7469.25	7481.35	7473.39	7483.48	7580.4	7690.44	8038.8	8612.31	8584.4	8246.41	7943.57	7822.68	7727.29	7596.82	7612.39	7501.61	7422.86	7405.53	7443.48	7422.57	7419.04	7436.01	7411.94	7388.63	7350.73	7422.71	7301.25	7318.01	7351.25	7282.03	7292.05	7248.07	7284.43	7260.42	7210.85	7209.26	7260.79	7168.68	7172.86	7197.32
0	1	0	4511.56	4575.67	4561.54	4551.17	4535.66	4516.47	4521.07	4534.33	4512.69	4491.55	4498.67	4526.53	4858.9	5346.73	6099.07	6083.7	5658.91	5319.76	5043.67	4872.02	4757.31	4662.13	4613.36	4571.47	4521.23	4487.09	4468.28	4421.8	4396.97	4405.68	4421.03	4390.93	4369.76	4355.73	4376.66	4337.56	4335.16	4349.33	4357.21	4330.22	4322.41	4356.39	4332.72	4332.15	4336.83	4309.36	4321.71
0	1	0	7037.61	7121.11	7102.87	6979.61	7031.57	7081.29	7037.81	7061.72	6988.2	7012.4	6988.89	7045.05	7211.96	7524.55	7915.73	7885.39	7624.95	7420.11	7229.15	7141.31	7003.05	6983.91	6945.24	6938.91	6835.69	6788.19	6762.09	6795.85	6742.05	6694.87	6722.11	6692.67	6720.84	6751.33	6787.89	6635.13	6671.75	6694.35	6660.8	6692.33	6668.17	6687.53	6614.51	6601.11	6635.16	6634.48	6648.2
0	1	0	7336.84	7465.79	7423.89	7351.71	7344.21	7389.98	7378.55	7404.95	7439.02	7354.11	7337.34	7378.75	7593.14	8103.12	8781.98	8942.77	8505.27	8158.45	7834.3	7691.7	7582.32	7503.68	7479.5	7395.59	7281.95	7267.66	7211.12	7160.46	7133.21	7115.86	7155.43	7233.32	7132.84	7140.32	7161.89	7054.07	7078.57	7091.34	7109	7060.7	7006.29	7088.34	7052.27	7028.96	7113.32	7041.66	7010.12
0	1	0	6546.15	6630.2	6648.97	6655.35	6618.46	6560.93	6606.14	6558.07	6605.54	6528.92	6531.54	6582.76	6735.56	7160.92	7837.51	7898.92	7555.48	7150.92	7018.35	6821.44	6719.68	6668.82	6499.04	6503.44	6491.97	6441.49	6414.11	6391.54	6333.24	6334.68	6309.27	6280.92	6260.46	6287.68	6251.65	6259.59	6221.93	6266.94	6229.92	6241.03	6198.75	6209.34	6210.27	6237.93	6171.42	6188.25	6179.2
0	1	0	5319.49	5389.73	5377.61	5393.41	5371.38	5368.98	5350.96	5331.36	5336.63	5300	5322.38	5336.46	5378.36	5500.45	5695.08	5653.54	5566.42	5473.92	5395.86	5360.76	5294.43	5282.87	5270.58	5262.54	5233.28	5208.99	5203.46	5190.17	5148.46	5162.94	5162.23	5157.58	5160.36	5138.82	5151.71	5137.46	5160.1	5131.32	5152.6	5141.11	5119.15	5136.99	5136.79	5132.09	5112.96	5125.91	5126.77
0	1	0	6518.31	6603.64	6588.03	6579.28	6550.64	6543.14	6522.69	6510.05	6521.16	6514.29	6491.71	6485.95	6740.95	7266.5	8043.93	8146.78	7664.16	7278.22	7052.29	6863.67	6707.34	6630.86	6576.74	6515.83	6484.69	6440.26	6410.53	6377.38	6344.17	6371.71	6348.67	6304.84	6293.71	6266.22	6294	6294.03	6301.17	6283.03	6314.29	6222.16	6267.47	6280.95	6226.16	6271.45	6235.67	6219.95	6225.24
0	1	0	7451.87	7448.11	7502.07	7460.72	7490.87	7443.73	7368.05	7415.28	7458.99	7363.54	7338.87	7363.31	7564.8	7950.88	8461.87	8407.74	8149.91	7795.55	7597.82	7497.11	7453.07	7409.99	7310.11	7252.32	7248.27	7185.27	7128.34	7141.21	7100.59	7072.11	7070.4	7063.66	7039.27	7040.25	7050.32	6998.15	6986.72	7010.45	7017.75	7006.6	6953.18	7003.52	7027.6	6973.31	7000.26	6970.01	6980.24
0	1	0	6243.68	6348.33	6337.96	6295.32	6247.92	6286.99	6264.35	6268.79	6245.58	6220.36	6226.62	6222.06	6529.47	7096.76	7914.49	8107.26	7518.1	7223.53	6855.78	6764.75	6577	6473.5	6460.79	6363.32	6325.89	6282.03	6257.78	6169.43	6177.17	6131.9	6146.44	6113	6100.19	6079.78	6080.08	6066.36	6043.64	6039.18	6043.85	6032.56	6009.79	6028.79	5994.71	5966.08	6006.01	5977.74	5963.1
0	1	0	7658.4	7744.7	7748.04	7792.93	7757.24	7787.03	7782.27	7768.9	7784.44	7730.59	7711.87	7714.59	7949.6	8334.66	8924.73	8852.59	8472.23	8186.53	7999.9	7900.66	7757	7725.69	7626.49	7586.07	7532.09	7504.29	7443.37	7467.59	7450.34	7417.56	7399.04	7381.1	7386.46	7358.51	7375.2	7362.13	7338.04	7342.66	7333.97	7360.77	7352.86	7328.56	7277.09	7333.56	7322.77	7307.6	7364.7
0	1	0	7568.64	7674.85	7705.05	7632.64	7616.73	7622.07	7600.53	7610.27	7579.85	7491.84	7562.98	7609.24	7790.6	8051.93	8456.91	8417.4	8156.47	7965.62	7760.67	7681.31	7543.96	7548.22	7508.93	7457.55	7399.84	7367.89	7361.82	7312.75	7275.45	7283.02	7349.13	7292.69	7297.51	7290.45	7296.51	7244.69	7254.67	7287.96	7265.76	7252.84	7239.58	7275.05	7221.98	7228.95	7242.58	7226.11	7216.56
0	1	0	8000.4	8110.65	8083.55	8051.8	8067.73	8071.33	8072.45	8057.23	8057	8032.63	8020.27	8052.82	8269.93	8744.67	9324.63	9234.62	8942.87	8649.57	8448.78	8312.67	8200.15	8139.37	8071.98	8020.78	7972.4	7922.55	7889.03	7838.75	7835.52	7813.67	7824.7	7750.03	7801.05	7743.77	7744.9	7746.75	7738.57	7729.7	7729.3	7679.2	7686.15	7688	7687.52	7687.6	7661.78	7657.23	7617.92
0	1	0	5054.22	5106.86	5115.59	5105.24	5101.22	5100.95	5092.71	5088.56	5099.95	5056.92	5070.36	5055.8	5455.58	6012.34	6848.86	6882.64	6398.32	5998.03	5705.9	5550.85	5359.49	5267.56	5210.64	5159.56	5123.27	5080.51	5021.19	4991.24	4979.76	4966.19	4982.12	4952.71	4970.02	4923.02	4933.03	4926.46	4893.24	4915.2	4938.17	4916.81	4890.36	4893.37	4880.73	4892.88	4862.75	4844.36	4895.19
0	1	0	4406.33	4449.7	4448	4450.13	4442.76	4393.89	4393.93	4389.44	4444.09	4381.96	4402.56	4395.69	4748.81	5304.96	6086.83	6189.59	5795.85	5408.07	5087.06	4849.65	4750.02	4644.28	4565.35	4543.46	4479.87	4461.85	4443.85	4340.2	4306.83	4338.35	4350.07	4301.81	4277.91	4270.65	4286.13	4267.56	4300.07	4266.41	4295.15	4241.11	4227.02	4256.15	4265.17	4265.06	4231.28	4231.28	4169.72
0	1	0	7621.32	7679.81	7656.69	7650.34	7624.73	7642.95	7647.34	7616.88	7622.12	7580.15	7599.63	7571.25	7810.49	8084.44	8410.36	8354.02	8076.12	7890.47	7755.68	7713.12	7608.07	7507.93	7473.37	7453.22	7392.59	7344.05	7375.08	7343.93	7316.15	7255.34	7267.49	7261.31	7263.47	7228.61	7258.31	7265.63	7261.97	7239.86	7230.44	7271.98	7207.78	7255.12	7207.49	7248.47	7231.68	7212.97	7224.19
0	1	0	7040.09	7164.55	7097.92	7152.94	7151	7141.2	7112.28	7103.13	7147.08	7098.47	7058.38	7084.65	7318.34	7589.4	8001.58	7904.29	7673.95	7419.75	7293.08	7202.93	7100.59	7068.73	6975.84	6916.88	6869.08	6881.27	6871.44	6820.81	6827.92	6796.01	6801.53	6747.31	6784.58	6717.82	6752.32	6771.06	6753.17	6757.79	6742.99	6744.83	6730.07	6725.92	6718.59	6750.98	6665.02	6700.99	6718.59
0	1	0	5571.83	5618.08	5620.4	5628	5630.7	5625.44	5619.52	5565.27	5592.57	5551.05	5568.88	5556.12	5661.24	5782.28	5980.72	5897.29	5810.45	5703.09	5630	5606.34	5519.41	5502.02	5423.44	5455.67	5422.45	5434.71	5421.56	5384.84	5408.95	5361.98	5359.03	5313.43	5356.77	5307.95	5313.9	5316.48	5310.31	5295.77	5327.35	5318.05	5296.14	5292.29	5278.51	5358.36	5318.8	5308.81	5306.36
0	1	0	3816.85	3890.68	3871.92	3853.61	3848.68	3843.56	3843.76	3827.07	3836.74	3805.42	3821.9	3838.9	4094.46	4464.88	5149.55	5193.16	4841.42	4495.53	4299.05	4177.09	4057.75	3975.44	3891.57	3838.61	3845.02	3784.43	3760.94	3729.09	3718.19	3710.74	3695.4	3661.01	3679.42	3643.67	3683.5	3647.23	3635.45	3665.01	3654.59	3649.79	3638.66	3661.27	3657.58	3664.46	3609.79	3632.58	3637.94
0	1	0	5781.92	5834.55	5824.5	5847.09	5834.08	5808.21	5779.38	5767.9	5804.6	5762.82	5762.09	5782.46	6006.17	6256.86	6767.36	6661.38	6441.59	6174.3	6041.68	5942.34	5872.63	5829.63	5741.63	5710.89	5701.15	5678.19	5650.34	5619.45	5637.42	5600.18	5599	5551.99	5563.5	5545.94	5548.47	5580.85	5557.22	5569.45	5580.84	5544.45	5526.12	5554.74	5535.88	5540.35	5515.92	5530.09	5534.27
0	1	0	3980.93	3997.77	3979.56	3997.2	3998.97	3986.35	3981.92	3949.99	3939.63	3910.01	3933.95	3928.77	3984.93	4047.04	4119.28	4079.88	4018.97	3946.19	3906.2	3884.32	3820.23	3800.22	3771.74	3770.51	3743.06	3712.58	3714.19	3702.33	3695.52	3669.58	3656.79	3641.65	3640.93	3656.72	3646.74	3621.73	3608.64	3613.32	3609.07	3611.43	3595.67	3606.22	3586.85	3593.44	3602.27	3601.54	3576.49
0	1	0	2200	2233.19	2191.77	2212.69	2204.87	2200.38	2226.75	2225.96	2210.77	2196.42	2213.58	2187.12	2337.96	2492.5	2625.27	2585.48	2481.5	2368.87	2313.6	2303.54	2262.37	2227.12	2229.31	2205.79	2183.27	2179.54	2180.33	2164.15	2145.63	2170.42	2164.48	2164.67	2122.38	2153.21	2149.73	2142.88	2129.73	2123.31	2123.87	2147.29	2133.67	2140.37	2117.63	2133.79	2150	2119.63	2121.73
0	1	0	2401.23	2433.8	2438.8	2419.49	2407.95	2418.75	2417.56	2411.13	2404.84	2408.34	2415.13	2427.38	2571.7	2712.3	2843.52	2821.87	2682.87	2605.84	2539.77	2497.62	2470.08	2446	2417.38	2394.2	2393.54	2383.77	2367.1	2376.23	2368.85	2359.3	2367.74	2333.56	2350.02	2347.1	2321.08	2356.85	2340.62	2322.69	2327.08	2322.98	2337.97	2323.95	2310.08	2329.52	2307.82	2325.79	2332.43
0	1	0	2015.95	2048.56	2029.12	2038.49	2027.89	2033.81	2018.63	2025.04	2032.39	2002.99	2013.87	2026.92	2098.12	2115.55	2208.52	2216.2	2149.28	2102.8	2053.29	2038.43	2026.29	2024.13	2000.93	1995.13	1987.91	1985.67	1978.21	1957.57	1970.11	1973.33	1970.55	1955.23	1958.56	1951.29	1966.81	1953.29	1965.15	1955.47	1947.12	1951.03	1941.93	1966.99	1949.55	1940.59	1946.2	1930.99	1944.01
0	1	0	2332.81	2360.15	2369.53	2361.66	2359.95	2355.64	2368.92	2326.66	2365.88	2351.34	2376.08	2383.8	2517.41	2580.25	2730.68	2690.27	2593.2	2483.75	2422.17	2412.97	2386.78	2386.17	2343.19	2317.1	2322.37	2327.9	2319.32	2320.1	2297.37	2298.93	2297.88	2278.76	2306.25	2294.27	2269.41	2293.83	2274.95	2280.97	2266.69	2265.25	2281.81	2276.64	2258.07	2264.71	2254.68	2247.02	2278.54
0	1	0	2954.38	3010.63	3022.15	3067.27	3056.75	3000.35	2932.55	2948.33	3057.2	3023.67	2996.38	2983.12	3065.17	3194.4	3437.83	3327.52	3261.77	3134.05	3079.93	3022.38	3064.65	3022.93	2956.9	2925.13	2949.32	2969.98	2969.53	2926.92	2915.27	2911.02	2886.75	2849.4	2905.92	2818.52	2817.68	2886.12	2873.6	2857.28	2835.05	2816.22	2845.98	2850.62	2841.62	2914.65	2811.43	2821.23	2870.37
0	1	0	2523.83	2583.41	2553.78	2525.63	2539.41	2545.96	2538.6	2539.54	2516.91	2521.45	2524.53	2534.72	2646.75	2816.33	3000.74	2977.42	2833.81	2750.21	2662.54	2618.69	2582.68	2567.15	2536.42	2540.79	2508.39	2485.64	2475.04	2464.15	2455.27	2449.46	2446.08	2434.74	2431.71	2445.99	2430.49	2427.55	2423.3	2429.43	2423.22	2417.8	2406.39	2423.8	2419.25	2402.21	2407.96	2425.66	2400.31
0	1	0	3295.56	3326.16	3309.26	3294.12	3297	3291.76	3313.86	3320.22	3287.78	3268.5	3288.3	3311.72	3467.14	3623.18	3812.2	3731.82	3637	3511.84	3428.98	3365.2	3330.52	3303.26	3268.82	3264.28	3253.6	3242.68	3221.58	3190.86	3197.56	3175.88	3209.46	3202.76	3185.4	3191.42	3185.02	3168.1	3200.16	3184.58	3167.04	3166.34	3154.74	3174.88	3160	3164.4	3139.54	3158.58	3153.26
0	1	0	3287.7	3310.73	3294.23	3241.49	3260.23	3254.45	3260.09	3277.34	3234.54	3257.47	3248.45	3265.54	3371.06	3496.63	3727.05	3687.51	3523.11	3433.19	3356.85	3301.38	3273.07	3231.89	3229.88	3239.29	3194.39	3173.26	3145.49	3158.89	3156.3	3124.91	3158.39	3150.23	3123.06	3135.32	3136.27	3116.08	3111.65	3130.13	3123.54	3106.65	3117.99	3144.16	3095.28	3095.95	3111.13	3108.46	3116.04
0	1	0	2874.87	2906.58	2899.69	2887.04	2875.82	2878.8	2887.1	2866.66	2848.12	2872.02	2857.95	2873.74	2954.69	3075.89	3244.2	3252.55	3081.77	3020.66	2965.09	2967.41	2909.11	2893.47	2841.26	2845.24	2805.16	2804.19	2765.23	2800.51	2768.78	2735.99	2744.99	2748.47	2755.49	2748.83	2721.94	2731.97	2732.08	2726.02	2730.65	2745.44	2731.84	2748.94	2718.8	2725.2	2737.78	2721.5	2749.59
0	1	0	3639.66	3686.29	3677.97	3648.11	3631.6	3656.21	3651.47	3644.37	3633.38	3630.9	3652.29	3663.79	3872.01	4025.71	4216.07	4152.46	3953.22	3854.63	3739.01	3702.46	3640.05	3634.07	3611.37	3599.6	3556.17	3559.84	3521.21	3564.01	3516.94	3499.83	3519.98	3507.24	3517.07	3512.22	3499.46	3495.8	3479.45	3494.73	3482.81	3496.12	3486.99	3489.93	3457.4	3469.27	3491.06	3482.5	3521.42
0	1	0	3087.94	3011.71	3023.41	2938.67	2950.64	3026.78	3027.03	3024.86	2909.42	2944.37	2943.01	3025.05	3065.21	3192.81	3310.06	3363.06	3147.53	3115.05	3095.78	3004.87	2948.35	2964.1	2970.27	2982.4	2925.59	2834.53	2841.96	2867.9	2816.49	2836.41	2814.81	2842.03	2751.56	2801.9	2866.49	2733.64	2766.45	2754.44	2788.44	2788.38	2768.5	2824.36	2752.03	2714.22	2865.44	2799.6	2803.79
0	1	0	2624.02	2643.12	2641.72	2638.73	2609.48	2624.36	2625.22	2610	2619.26	2626.9	2615.91	2614.7	2708.31	2816.71	3015.74	3061.35	2950.35	2929.05	2914.84	2949.49	2929.34	2949.58	2871.64	2831.38	2775.11	2737.62	2690.93	2717.96	2691.2	2649.76	2638.35	2631.86	2641.85	2610.3	2589.09	2597.32	2566.44	2566.59	2561.1	2579.14	2554.76	2562.4	2535.28	2550.83	2545.99	2537.51	2560.81
0	1	0	3122.65	3144.78	3153.89	3136.79	3127.02	3139.24	3129.67	3131.71	3101.31	3127.44	3106.22	3137.9	3274.19	3398.97	3571.4	3551.24	3378.29	3285.55	3208.22	3194.66	3117.64	3120.81	3079.76	3084.83	3071.56	3056.55	3039.06	3048.44	3030.53	3027.47	3026.71	3006.88	3013.62	3013.72	3006.78	3002.54	3008.63	2986.1	3004.02	3014.6	2987.34	2995.11	2987.89	2989.45	3003.4	3002.11	2997.96
0	1	0	3337.92	3367.74	3367.41	3331.45	3334.04	3341.85	3340.88	3356.02	3351.12	3332.04	3347.48	3354.54	3511.47	3653.27	3896.36	3863.73	3676.43	3540.77	3441.58	3408.56	3356.92	3335.75	3293.53	3287.49	3278.19	3263.29	3269.28	3227.18	3248.85	3233.92	3234.71	3195.4	3220.47	3187.84	3223.08	3201.84	3183.24	3196.34	3195.79	3188.61	3189.87	3201.15	3179.68	3192.31	3178.66	3180.66	3174.3
0	1	0	3480.57	3511.36	3521.3	3514.7	3515.66	3482.09	3479.84	3442.16	3492.63	3481.63	3469.22	3467.99	3548.58	3696.97	4018.64	4157.14	4089.39	3910.14	3790.82	3732.54	3651.25	3623.04	3546.54	3465.13	3469.01	3424.63	3400.88	3408.64	3351.78	3344.18	3339.01	3308.21	3329.38	3294.67	3304.16	3315.01	3313.18	3307.79	3281.17	3303.64	3288.91	3301.64	3274.66	3296.03	3284.66	3272.75	3297.92
0	1	0	4573.94	4609.47	4613.72	4584.27	4568.44	4544.1	4575.51	4526.81	4574.25	4535.59	4554.17	4543.98	4757.83	5151.83	5709.88	5660.65	5321.77	5079.51	4890.26	4786.78	4708.53	4654.28	4589.1	4551.06	4505.8	4496.67	4442.78	4470.35	4408.65	4408.41	4411.53	4363.54	4391.42	4373.32	4355.28	4367.93	4352.63	4340.44	4320.41	4349.05	4312.74	4373.65	4364.62	4338.26	4343.73	4338.7	4338.04
0	1	0	3661.84	3715.16	3686.97	3670.67	3667.28	3682.06	3686.23	3692.13	3672.49	3653.58	3655.22	3669.94	3755.28	3834.59	3965.16	3946.22	3834.01	3785.83	3729.94	3704.95	3660.39	3649.85	3632.32	3644.7	3605.31	3598.14	3582.92	3583.79	3571.96	3570.28	3572.83	3539.33	3566.37	3552.03	3539.62	3529.69	3533.56	3557.55	3540.88	3552.67	3524.38	3524	3531.55	3532.24	3510.18	3530.25	3524.24
0	1	0	3712.51	3716.87	3714.06	3693.34	3695.66	3701.9	3731.59	3753.25	3659.73	3694.45	3699.2	3696.47	3801.41	3962.58	4276.96	4310.8	4127.37	4066.87	3932.91	3946.99	3893.02	3881.62	3796.27	3795.34	3696.75	3630.15	3606.88	3637.92	3605.19	3564.71	3610.75	3585.24	3570.23	3614.76	3562.2	3555.84	3555.82	3533.46	3552.56	3584.18	3537.86	3562.23	3506.52	3501.87	3563.37	3532.16	3540.53
0	1	0	5978.42	6052.73	6060.58	6043.34	6000.23	6013.38	5976.73	5987	5992.95	5974.28	5995.19	5990.45	6057.16	6230.26	6433.64	6363.05	6258.68	6121.57	6055.7	6009	5954.3	5926.66	5887.66	5853.2	5803.98	5814.52	5785.2	5787.6	5752.84	5747.87	5729.38	5711.88	5763.13	5760.62	5705.19	5714.75	5717.73	5716.62	5684.88	5703.13	5687.54	5728.84	5705.75	5688.83	5660.55	5657.58	5652.62
0	1	0	4415.7	4439.29	4416.91	4406.21	4388.09	4397.55	4440.55	4390.52	4319.21	4383	4376.27	4410.25	4517.46	4726.96	5101.55	5187.39	4872.14	4817.73	4695.09	4611.32	4516.84	4494.21	4454.95	4401.32	4345.66	4299.39	4232.93	4238.52	4211.11	4189.89	4198.14	4188.29	4214.16	4245.27	4181.96	4155.71	4169.8	4203.48	4150.88	4226.55	4157.55	4187.14	4107.23	4137.48	4185.77	4192.52	4214.07
0	1	0	5908.24	5960.92	5946.96	5907.78	5893.92	5896.84	5893.62	5855.49	5883.31	5835.8	5849.99	5862.74	6157.3	6681.54	7654.05	7817.51	7248.34	6801.8	6527.66	6347.81	6194.58	6098.78	6028.16	5926.26	5871.05	5828.26	5777.95	5749.35	5730.59	5703.08	5705.92	5643.34	5690.89	5674.86	5664.84	5642.35	5606.86	5649.24	5616.38	5625.84	5623.2	5652.31	5584.14	5583.08	5588.45	5616.41	5636.27
0	1	0	4022.51	4066.66	4062	4024.69	4041.35	4047	4043.05	4024.65	4041.04	4027.53	4049.4	4037.73	4123.02	4373.48	4743.72	4790.71	4590.98	4431.85	4301.07	4242.6	4140.59	4117.11	4060.17	4043.19	4013.34	3993.75	3967.64	3960.09	3941.05	3900.27	3910.71	3912.93	3929.48	3897.93	3895.42	3883.45	3856.54	3875.4	3872.23	3867.92	3878.74	3873.73	3836.07	3874.36	3895.4	3865.36	3842.11
0	1	0	5299.43	5359.07	5343.36	5353.36	5319.84	5323.88	5298.43	5285.99	5281.06	5252.97	5273.21	5287.03	5628.03	6216.22	7241.9	7440.66	6916.3	6478.51	6193.22	5981.12	5876.91	5793.93	5684.54	5583.58	5521.69	5456.3	5424.81	5363.97	5309.87	5301.93	5274.18	5250.67	5215.49	5204.91	5172.22	5166.99	5193.39	5154.57	5161.73	5107.39	5109.79	5111.07	5095.79	5111.16	5092.73	5057	5089.52
0	1	0	4051.04	4108.4	4093.08	4084.74	4069.03	4059.37	4083.64	4043.5	4077.2	4064.58	4050.43	4062.61	4128.58	4298.91	4563.98	4543.76	4383.58	4273.92	4179.98	4147.22	4069.03	4059.54	4024.66	3987.6	3966.32	3961.3	3936.97	3946.79	3921.92	3910.06	3893.86	3891.93	3911.3	3882.89	3879.1	3870.46	3868.67	3862.19	3854.73	3875.31	3866.07	3875.69	3850.46	3857.78	3860.69	3862.9	3870.38
0	1	0	4557.12	4597.5	4578.67	4568.97	4552.47	4541.92	4534.06	4551.94	4533.3	4513.42	4521.33	4504.56	4629.23	4785.22	5095.81	5312.17	5228.59	5046.73	4873.92	4752.75	4653.36	4598.58	4542.12	4501.78	4441.55	4432.2	4418.94	4412.61	4365.83	4348.2	4373.06	4363.86	4334.03	4366.67	4318.31	4319.33	4314.81	4354.5	4350.05	4312.27	4293.56	4373.53	4316.5	4301.12	4309.91	4289.89	4308.97
0	1	0	4639.43	4726.91	4710.79	4664.32	4619.71	4664.2	4700.07	4694.52	4599.95	4601.75	4646.55	4650.61	4770.41	4972.54	5176.79	5288.04	5039.07	4899.04	4808.18	4772.29	4608.93	4565.61	4608.61	4571.36	4489.86	4438.43	4444.02	4477.8	4385.41	4399.88	4465.82	4495.2	4418.75	4476.23	4471.57	4420.66	4365.25	4421.96	4397.71	4444	4388.95	4447.04	4379.75	4311.62	4434.2	4425.7	4393.68
0	1	0	5006.07	5067.06	5061.62	5029.89	5023.92	5025.42	5003.58	4993.04	5014.52	4965.25	4987.53	4989.6	5303.62	5843.28	6785	6984.99	6515.62	6074.87	5761.48	5577.05	5422.28	5318.57	5225.24	5160.09	5125.94	5079.88	5042.1	4985.03	4963.28	4942.14	4947.85	4914.05	4900.92	4890.12	4854.18	4862.06	4840.13	4875.07	4872.98	4820.07	4812.77	4851.46	4818.09	4813.48	4801.13	4794.75	4820.6
0	1	0	6614.16	6689.23	6709.11	6684.58	6666.19	6686.1	6667.27	6668.35	6653.51	6630.8	6663.57	6675.88	6756.35	6921.32	7158.87	7114.48	6959.33	6830.22	6733.85	6680.59	6611.98	6596.22	6565.6	6546.33	6486.88	6490.92	6460.4	6447.03	6418.61	6416.22	6447.68	6408.54	6412.48	6414.25	6385.72	6415.51	6384.64	6410.29	6410.5	6373.1	6371.99	6401.76	6372.76	6384.25	6385.48	6349.59	6361.18
0	1	0	5445.65	5450.35	5487.48	5394.83	5443.33	5435.09	5465.91	5439.28	5418.24	5391.72	5409.37	5444.2	5513.87	5740.19	6185.3	6233.52	6058.44	5862.31	5689.74	5621.87	5499.57	5404.69	5393.35	5348.85	5350.8	5287.87	5265	5295.3	5225.89	5239	5226.46	5270.5	5244.48	5250.93	5216.93	5217.28	5205.89	5200.52	5214.17	5195.3	5180.46	5198.13	5213.69	5125.91	5204.48	5145.57	5164.8
0	1	0	5055.34	5129.63	5109.96	5046.72	5049.91	5091.66	5089.16	5082.01	5039.96	5017.7	5054.15	5069.07	5149.91	5411.72	5763.4	5760.57	5571.31	5418.15	5288.88	5246.13	5115.42	5080.94	5042.07	5044.91	4972.87	4940.63	4905.51	4942.07	4892.96	4879.75	4890.25	4904.57	4888.63	4884.85	4850.76	4848.79	4838.22	4862.96	4845.93	4836.1	4840.9	4832.64	4790.78	4793.36	4817.52	4846.13	4797.03
0	1	0	3011.06	3053.73	3052.69	3042.42	3024.25	3025.2	3006.01	3009.9	3022.86	3004.69	2995.01	3020.8	3323.43	3773.18	4466.61	4499.21	4108.54	3755.09	3513.02	3374.06	3265.66	3187.09	3133.84	3087.85	3055.1	3033.14	3005.23	2977.38	2965.58	2958.17	2951.22	2922.53	2927.42	2921.61	2922.03	2908.02	2906.16	2918.7	2902.61	2887.34	2885.41	2909.47	2893.25	2901.41	2879.67	2881.57	2893.49
0	1	0	5844.94	5914.49	5919.29	5889.9	5885.47	5882.18	5868.06	5853.29	5855.67	5839.16	5844.8	5845.92	5972.91	6161.7	6640.87	6768.62	6484.85	6274.34	6092.42	6013.23	5915.15	5871.78	5748.04	5737.29	5710.54	5674.24	5635.18	5646.89	5645.75	5577.13	5627.25	5544.54	5637.43	5565.8	5512	5531.25	5534.46	5540.16	5558.29	5508.73	5501.72	5535.71	5489.46	5575.56	5486.28	5488.66	5562.85
0	1	0	6167.59	6240.66	6224.17	6205.96	6197.38	6204.89	6199.22	6176.42	6175.48	6157.29	6180.61	6170.85	6326.11	6559.98	6926.29	6832.61	6628.91	6461.63	6334.55	6251.98	6161.77	6152.5	6084.95	6064.93	6038.97	6004.05	5983.42	6004.59	5965.39	5942.06	5979.62	5947.32	5959.36	5938.74	5917.26	5929.58	5902.98	5898.1	5928.7	5905.97	5889.7	5941.95	5902.49	5913.27	5889.4	5888.88	5916.17
0	1	0	5764.68	5786.38	5828.66	5739.5	5729.84	5746.82	5773.8	5829.52	5701.56	5719.28	5732.28	5771.6	5784.92	6004.02	6328.14	6453.42	6190.14	6059.16	5866.04	5824.28	5699.88	5681.2	5672.52	5623.78	5588.32	5545.38	5493.28	5542.16	5512.66	5468.98	5525.64	5512.54	5482.74	5545.2	5527.46	5462.24	5464.04	5458.8	5464.62	5478	5456.02	5527.38	5458.22	5439.76	5473.18	5459.88	5478.48
0	1	0	4234.56	4289.74	4285.01	4256.07	4265.88	4239.66	4216.38	4237.84	4238.58	4209.68	4212.5	4241.16	4499.76	4934.27	5699.19	5778.66	5368.59	4996.86	4730.46	4572.68	4466.59	4395.42	4302.81	4266.71	4237.76	4198.32	4174.82	4138.29	4112.71	4107.24	4122.82	4083.19	4090.11	4065.16	4076.38	4084.98	4061.52	4071.51	4066.63	4058.05	4043.03	4053.28	4064.62	4056.72	4021.16	4025.13	4028.06
0	1	0	3272.28	3307.83	3298.09	3283.45	3277.68	3287.86	3272.62	3274.64	3274.33	3244.38	3249.58	3264.45	3533.7	3976.16	4692.3	4757.94	4327.43	3968.23	3767.36	3610.19	3483.68	3433.26	3387.86	3343.54	3309.96	3260.1	3237.26	3222.13	3192.09	3166.01	3211.22	3188.94	3159.84	3180.03	3175.04	3155.19	3159.14	3161.06	3147.14	3137.25	3130.07	3148.49	3132.26	3134.01	3123.2	3122.52	3124.97
0	1	0	2888.19	2909.86	2912.44	2883.92	2887.54	2890.42	2897.79	2890.5	2886.05	2876.93	2865.6	2873.43	3174.84	3618.18	4286.71	4374.35	3987.92	3667.56	3435.26	3270.16	3172.66	3118.29	3049.69	2997.69	2954.32	2906.53	2891.16	2874.11	2839.55	2827.94	2837.77	2816.47	2808.26	2805.21	2817.49	2782.33	2788.86	2790.53	2790.6	2762.6	2762.34	2780.16	2765.02	2762.68	2753.94	2770.3	2767.75
0	1	0	6148.06	6276.76	6268.33	6067.27	6078.33	6178.78	6196.57	6218.08	6052.78	6049.69	6093.67	6070.86	6277.98	6584.1	7043.41	7116.47	6844.33	6591.61	6387.8	6390.8	6256.71	6174.16	6150.04	6154.39	6049.06	6046.75	5962.08	5997.16	5853.96	5895.94	5917.71	5921.18	5860.53	5899.08	5929.04	5832.92	5920.63	5838.53	5941.45	5837.78	5748.06	5857.94	5855.9	5723.41	5945.37	5831.41	5831.2
0	1	0	2321.56	2352.86	2351.61	2337.94	2334.05	2334.54	2323.1	2326.74	2332.08	2307.24	2310.53	2337.29	2587.98	2919.35	3341.71	3357.06	3118.11	2855.91	2698.26	2605.92	2508.45	2471.65	2420.46	2386.75	2359.26	2336.6	2312.81	2304.3	2290.44	2267.4	2274.74	2259.49	2252.79	2261	2246.15	2255.9	2238.02	2242.91	2237.75	2239.77	2231.78	2244.93	2232.2	2234.09	2225.08	2222.47	2220.78
0	1	0	2551.19	2600.58	2582.38	2565.52	2552.82	2576.96	2573.84	2565.19	2555.12	2549.73	2553.52	2573.18	2841.1	3215.58	3781.82	3830.66	3490.96	3179.78	2980.62	2860.66	2777.29	2719.59	2657.81	2629.56	2592.97	2576.64	2563.18	2528.07	2535.47	2497.4	2505.18	2479.79	2482.22	2467.89	2481.64	2477.36	2479.4	2481.85	2464.12	2466.21	2452.49	2461.71	2458.03	2463.22	2445.38	2446.11	2445.32
0	1	0	6703.29	6777.68	6789.21	6765.57	6761.01	6738.06	6719.86	6700.62	6721.49	6672.97	6706.87	6690.44	6829.59	7017.18	7274.96	7214.49	7067.38	6902.75	6808.1	6782.36	6663.73	6657.95	6608.82	6606.11	6578.68	6533.22	6512.23	6513.52	6484.77	6465.63	6470.21	6437.36	6471.81	6444.21	6434.09	6422.67	6426.65	6418.23	6421.62	6438.59	6391.71	6412.5	6398.64	6417.84	6383.77	6396.27	6381.08
0	1	0	7977.72	8105.63	8068.85	8033.33	8045.4	8054.17	8087.55	8067	8001.07	7990.85	8007.5	8009.78	8262.52	8751.95	9366.08	9354.45	8964.97	8653.48	8436.87	8304.3	8125.78	8105	8031.65	7959.18	7885.73	7877.93	7833.25	7846.4	7840.2	7789.63	7771.02	7773.87	7805.48	7785.3	7743.65	7701.43	7723.62	7712.4	7734.4	7719.52	7669.5	7703.98	7659.18	7652.23	7638.37	7643.32	7673.73
0	1	0	7840.84	7913.96	7931.14	7925.03	7918.38	7877.87	7885.42	7860.96	7875.66	7850.51	7849.66	7860.95	8080.14	8489.28	9118.53	9074.95	8719.05	8438.63	8190	8084.08	7955.47	7914.13	7840.22	7813.62	7776.51	7738.91	7704.46	7695.1	7656.38	7624.99	7650.51	7583.34	7592.41	7604.11	7576.68	7576.1	7536.25	7518.13	7532.37	7542.1	7519.92	7499.41	7468.7	7482.56	7452.75	7456.99	7460.41
0	1	0	5551.12	5601.54	5608.04	5622.2	5639.68	5626.79	5582.72	5607.53	5596.69	5559.38	5623.18	5570.35	5664.78	5804.29	5999.2	5972.4	5840.08	5741.45	5649.12	5636.14	5571.4	5552.55	5519.89	5487.68	5429.18	5430.94	5378.31	5423.48	5386.81	5371.46	5334.29	5296.14	5390.56	5382.75	5330.69	5340.53	5363.06	5347.58	5368.26	5332.79	5374.72	5362.46	5311.72	5368.47	5282.95	5352.29	5327.54
0	1	0	7020.38	7110.95	7087.54	7052.88	7058.03	7060.17	7011.95	7016.61	7035.3	7041.8	7031.93	7035.46	7147.99	7403.3	7706.58	7650.96	7482.76	7280.66	7167.46	7075.82	7023.58	6991.47	6949.91	6902.2	6876.95	6848.05	6848.8	6806.53	6776.34	6773.59	6767.49	6771.95	6772.55	6737.46	6716.97	6752.51	6711.83	6732.07	6747.47	6731.01	6718.12	6732.08	6707.83	6726.97	6698.72	6705.46	6721.22
0	1	0	3164.52	3204.46	3204.9	3176.15	3171.17	3172.06	3166.17	3183.15	3172.13	3145.73	3152.25	3161.6	3388.06	3679.46	4163.9	4144.31	3878.23	3652.88	3490.27	3381.67	3294.13	3244.85	3201.33	3157.29	3155.87	3146.13	3123.79	3099.4	3093.69	3061.58	3045.27	3047.63	3058.83	3052.58	3045.6	3040.69	3060.73	3051.65	3041	3008.33	3034.33	3022.06	3039.81	3040.65	3038.46	3010.88	3011.98
0	1	0	5815.45	5871.13	5868.58	5879.3	5868.51	5875.75	5832.74	5818.13	5844.03	5805.54	5826.89	5837.05	5924.61	6078.96	6330.81	6247.85	6132.73	5995.93	5936.78	5892.97	5821.71	5806.2	5748.81	5749.52	5715.14	5697.32	5695.8	5694.9	5686.78	5643.73	5633.74	5616.73	5648.85	5622.7	5620.23	5631.39	5608.82	5620.28	5629.02	5654.06	5625.07	5626.72	5613.7	5634.52	5612.43	5619.09	5614.3
0	1	0	6916.37	6980.2	7001.14	7001.39	7000.8	6993.53	6944.8	6907.18	6941.12	6905.59	6930.47	6961.04	7114.27	7344.61	7684.94	7617.49	7470.88	7252.84	7133.55	7076.9	6991.76	6940.51	6878.71	6854.63	6820.92	6796	6771.08	6766.08	6764.55	6732.45	6726.78	6693.27	6726.49	6699.43	6674.78	6644.59	6637.25	6689.75	6677.78	6669.33	6629.88	6663.33	6652.27	6647.08	6648.08	6627.35	6664.84
0	1	0	6788.06	6856.91	6855.74	6897.65	6866.76	6837.35	6844.41	6812.92	6839.77	6814.74	6832.15	6844.47	6959.77	7154.33	7469.25	7392.74	7224.05	7055.29	6966.1	6890.67	6823.04	6820.81	6732.99	6731.36	6660.81	6645	6634.7	6638.68	6621.04	6584.88	6589.39	6556.97	6582.44	6546.92	6520.38	6540.94	6519.59	6538.58	6532.8	6542.96	6513.12	6531.3	6511.68	6541.36	6497.74	6515.67	6518.07
0	1	0	3258.52	3289.94	3298.33	3265.88	3265.16	3260.03	3263.83	3245.01	3245.71	3265.32	3254.54	3246.75	3538.48	3881.61	4399.39	4356.22	4075.22	3793.2	3668.12	3549.91	3441.28	3404	3346.48	3308.38	3251.14	3261.8	3241.78	3213.46	3187.91	3196.77	3183.1	3163.19	3164.43	3150.48	3142.28	3165.12	3135.12	3125.87	3122.84	3126.43	3126.65	3144.25	3123.62	3137.2	3138.71	3113.12	3108.62
0	1	0	3171.39	3195.6	3192.16	3173.53	3159.72	3158.66	3160.71	3154.33	3156.62	3139.26	3167.09	3175.28	3501.51	3895.05	4404.09	4379.67	4088.91	3795.22	3622.8	3490.23	3399.21	3336.74	3291.19	3251.25	3212.34	3182.18	3156.95	3130.13	3109.61	3093.34	3106.71	3084.02	3081.1	3061.9	3061.7	3046.78	3047.05	3052.72	3046.97	3039.04	3035.6	3036.5	3035.78	3028.87	3024.21	3009.97	3027.41
0	1	0	6595.84	6679.07	6703.07	6697.33	6638.8	6676.91	6610.74	6624.23	6679.49	6631.51	6594.86	6674.83	6810.67	6980.88	7298.13	7230.3	7031.78	6896.46	6790.51	6740.36	6621.49	6611.04	6558.93	6529.01	6499.14	6463.91	6467.13	6453.2	6394.55	6426.57	6410.09	6380.43	6422.3	6368.68	6369.23	6359.87	6347.41	6379.33	6362.9	6372.35	6325.68	6369.13	6350.26	6359.1	6336.99	6349.62	6333.45
0	1	0	3473.11	3500.93	3498.64	3487.59	3480.09	3481.09	3474.21	3454.14	3466.39	3449.95	3473.46	3492.89	3708.59	4060.68	4656.12	4678.21	4352.64	4042.12	3877.91	3743.25	3639.88	3593.64	3535.18	3487.52	3459.93	3449.02	3418.91	3393.07	3365.91	3366.98	3380.18	3347.91	3366.52	3354.48	3347.41	3340.79	3353.38	3346.86	3341.95	3332.93	3312.82	3341.82	3333.29	3335.68	3304.82	3310.3	3328.7
0	1	0	6444.36	6513.33	6487.25	6500.78	6483.84	6470.03	6481.56	6521.84	6580.12	6644.87	6696.04	6679.77	6747.29	6903.27	7104.25	7015.71	6882.38	6763.09	6636.63	6595.51	6496.45	6482.64	6404.12	6417.65	6357.35	6365.11	6342.51	6312.36	6296.85	6284	6272.99	6216.18	6260.67	6228.56	6227	6227.93	6197.51	6228.9	6226.58	6233.02	6194.81	6211.42	6199.98	6209.24	6182.35	6166.91	6210.91
0	1	0	4946.02	5004.84	5011.23	5049.89	5025.07	4986.46	4931.02	4984.55	4977.55	4939.29	4960.04	4962.27	5277.16	5775.61	6553.57	6801.02	6461.89	6032.77	5720.82	5504.82	5410.62	5295.96	5208.18	5137.95	5103.64	5079.14	5040.39	4933.52	4941.98	4951.62	4920.45	4871.25	4836.16	4819.14	4872.8	4816.8	4845.79	4856.29	4842.8	4857.16	4833.43	4839.84	4839.05	4852.45	4769.73	4812.73	4789.07
0	1	0	4995.1	5043.89	5008.02	5029.34	5033.75	5042.84	5001.33	5017.75	4984.61	4982.82	4973.67	5004.93	5091.36	5208.08	5383.15	5365.31	5224.21	5117.48	5044.44	5008.85	4961.7	4953.84	4892.08	4913.08	4844.46	4879.51	4865.08	4892.07	4857.95	4848.69	4829.34	4825	4833.05	4854.07	4812.25	4834.75	4803.62	4809.05	4834.72	4803.89	4826.36	4831.54	4785.1	4812.66	4808.18	4778.75	4802.64
0	1	0	5456.18	5494.82	5488.96	5486.84	5462.69	5452.64	5466.4	5430.39	5427.13	5383.39	5410.39	5405.85	5663.9	6068.18	6744.3	6810.84	6431.24	6152.1	5964.79	5857.4	5703.69	5594.78	5512.39	5470.97	5423.64	5424.81	5385.27	5303.93	5312.34	5304.79	5294.07	5254.1	5271.46	5238.36	5234.61	5242.87	5214.78	5229.9	5232.75	5189.33	5153.52	5195.88	5200.88	5203.97	5166.48	5151.79	5190.4
0	1	0	6166.45	6197.79	6211.63	6197.53	6201.8	6235.55	6179.83	6170.71	6192.41	6142.89	6170.35	6195.11	6289.45	6441.99	6577.85	6529.76	6446.44	6317.21	6254.71	6212.32	6146.96	6101.65	6036.67	6034.63	6026.37	6014	6008.48	5992.13	6000.09	5971.43	5924.33	5929.24	5964.29	5936.96	5920.69	5901.73	5894.88	5902.36	5938.81	5918.69	5903.89	5899.12	5885.88	5925	5914.35	5905.83	5875.45
0	1	0	7049.2	7116.06	7102.01	7141.93	7116	7088.74	7129.21	7115.04	7058.57	7026.01	7006.84	7025.09	7227.99	7476.5	7845.7	7774.1	7599.4	7364.39	7213.01	7117.86	7067.59	7023.34	6964.01	6924.44	6896.93	6864.39	6870.56	6764.83	6806.77	6754.83	6780.19	6744.27	6730.49	6750.61	6726.96	6722.69	6698.71	6727.36	6768.86	6710.91	6729.77	6715.71	6719.83	6714.51	6691.7	6672.31	6696.07
0	1	0	6236	6302.42	6251.71	6284.27	6272.76	6263.33	6286.03	6236.23	6204.65	6189.23	6211.89	6202.2	6352.56	6536.33	6789.8	6773.29	6575.83	6485.68	6301.86	6261.02	6119.82	6119	6067.18	6046.38	5975.47	5944.39	5880.68	5897.92	5889.27	5821.67	5875.02	5841.8	5860.62	5839.94	5829.58	5850.55	5852.88	5865.47	5873.82	5888.62	5866.98	5898.29	5861.79	5854.45	5855.27	5866.62	5865.88
0	1	0	6657.4	6702.66	6700.47	6709.04	6710.49	6692.44	6650.32	6649.36	6649.01	6609.55	6621.73	6632.51	6768.03	6982.13	7306.35	7228.39	7067.91	6870.06	6750.49	6686.4	6569.83	6548.45	6473.36	6444.53	6392.34	6394.62	6394.17	6342.4	6343.86	6309.91	6289.05	6254.39	6279.56	6267.06	6253.17	6259.21	6239.83	6255.05	6277.71	6320.94	6263.39	6273.74	6276.49	6265.87	6255.45	6253.06	6271.73
0	1	0	3723.71	3759.03	3747.7	3727.68	3730.24	3739.95	3725.6	3708.81	3722.51	3667.22	3723.63	3739.95	3984.67	4303.32	4739.33	4738.84	4499.75	4232.95	4072.25	3952.51	3845.08	3793.7	3764.22	3717.06	3699.41	3666.25	3678.7	3638.24	3637.32	3636.3	3633.51	3587.57	3573.71	3583.24	3603.54	3579.81	3581.08	3583.3	3587.05	3576.13	3553.49	3571.14	3581.43	3577.7	3562.06	3559.67	3566.6
0	1	0	5374.1	5437.73	5478.64	5435.75	5435.87	5433.72	5397.22	5382.84	5403.79	5365.57	5395.43	5404.33	5585.06	5716.1	5986.54	5904.88	5776.64	5657.28	5499	5469.06	5434.19	5364.96	5328.12	5293.87	5283.93	5282.16	5254.36	5225.93	5231.06	5194.97	5187.81	5177.73	5182.99	5180.84	5162.43	5165.21	5136.88	5150.07	5190.49	5201.64	5171.1	5162.18	5165.67	5189.73	5162.66	5156.87	5145.36
0	1	0	4292.83	4329.39	4343.64	4358.68	4334.89	4357.24	4321.52	4310.27	4318.91	4273.12	4304.23	4302.06	4353.11	4466.64	4595.83	4526.73	4457.03	4393.88	4348.86	4307.23	4256.68	4248.61	4210.5	4201.71	4205.48	4161.47	4195.15	4140.42	4146.92	4133.79	4132.64	4098.41	4113.06	4095.14	4090.73	4103.24	4117.18	4118.56	4105.44	4110.65	4084.39	4107.26	4098.68	4106.86	4100.62	4099.05	4089.71
0	1	0	4995.38	5024.59	5022.8	5039.39	5045.02	5068.74	5043.49	5019.44	5035.64	5010.36	4996.07	5047.21	5141.74	5263.51	5442.13	5368.72	5259.74	5148.66	5070.56	5053.87	4989.97	4976.39	4940.59	4937.21	4900.7	4874.85	4892.95	4849.85	4852.44	4833.41	4826.92	4807.25	4829.72	4822.21	4799.52	4795.74	4774.85	4806.75	4784.46	4812.93	4790.54	4774.49	4785	4803.8	4786.43	4781.1	4787.93
0	1	0	4571.11	4620.62	4599.04	4624.85	4603.91	4613.73	4601.4	4589.07	4640.16	4565.16	4576.8	4614.49	4830.4	5034.85	5401.05	5311.8	5162.51	4959.45	4807.73	4739.62	4670.16	4611.02	4568.02	4520.71	4524.64	4499.47	4504.25	4444.69	4480.76	4447.8	4444.15	4384.84	4413.71	4376	4413.76	4377.56	4410.45	4394.85	4412.45	4390.47	4371.4	4383.47	4392.18	4407.04	4348.18	4383.13	4386.2
0	1	0	4878.52	4919.69	4886.66	4882.83	4881.26	4907.63	4896.31	4847.85	4880.29	4827.29	4859.49	4859.45	4931.2	5047.1	5194	5155.62	5048.83	4932.9	4861.23	4843.75	4789.34	4773.82	4727.05	4712.17	4682.53	4640.42	4653.84	4628.35	4611.98	4597.37	4608.21	4574.85	4581.61	4588.57	4565.89	4544.85	4550.85	4552.87	4556.25	4552	4536.61	4541.84	4547.31	4573.82	4532.8	4532.31	4513.05
0	1	0	4937.69	4984.1	5002.04	5015.76	4986.67	5007.41	4967.35	5016.49	5003.18	4934.31	4953.67	5041.41	5247.12	5434.94	5745.37	5645.88	5491.63	5328.65	5173.29	5089.59	5005.25	4962.65	4960.1	4912.86	4902.29	4829	4846.33	4802.92	4796.9	4796.69	4830	4767.39	4769.27	4797.37	4792.51	4748.57	4753.41	4772.41	4785.24	4759.51	4725.73	4747.9	4782.55	4741.65	4755.39	4766.02	4726.47
0	1	0	4870.53	4904.19	4887.38	4915.84	4905.07	4930.96	4910.18	4905.68	4915.56	4873.58	4896.12	4893.8	5021.2	5140.25	5303.32	5247.71	5148.92	5017.87	4966.77	4928.4	4848.37	4850.17	4802.46	4811.25	4780.26	4754.87	4742.05	4737.5	4742.73	4715.1	4696.74	4688.19	4709.94	4712.42	4682.87	4691.64	4670.19	4681.12	4705.25	4698.6	4702.47	4687.81	4666.44	4690.59	4677.99	4673.58	4665.93
0	1	0	3946.51	3998.96	4004.48	4003.11	3988.3	3982.76	3984.17	3968.05	3983.5	3949.96	3958.99	3986.67	4196.29	4459.46	4816.28	4754.68	4552.46	4348.84	4240.11	4139.59	4068.41	4023.23	3973.26	3954.98	3934.93	3909.89	3905.37	3855.68	3876.11	3857.43	3854.1	3838.76	3830.73	3829.21	3824.03	3811.84	3804.95	3819.23	3833.93	3812.58	3790.55	3804.65	3809.02	3815.42	3800.6	3813.65	3791.99
0	1	0	5116.25	5159.25	5141.31	5161.1	5139.53	5166.22	5153.63	5141.65	5112.63	5061.1	5136.53	5157.22	5302.71	5548.63	5756.12	5679.96	5540.51	5397.86	5261.31	5203.29	5118.73	5072.06	5048.94	5034.16	5000.12	4986.1	5018.51	4982.2	4970.78	4919.92	4958.14	4889.9	4894.73	4928.75	4916.14	4875.53	4901.22	4884.2	4926.2	4905.59	4864.27	4920.51	4940.8	4903.9	4909.69	4904.35	4862.14
0	1	0	2968.49	3004.01	2993.32	2994.53	2990.58	3000.61	2984.15	2973.91	2977.95	2957.8	2960.93	2973.92	3169.66	3430.62	3801.33	3845.9	3637.7	3429.06	3308.41	3229.36	3140.55	3091.62	3044.55	3014.74	2995.08	2963	2958.69	2938.78	2935.5	2914.3	2909.02	2882.15	2895.52	2872.66	2891.53	2873.27	2871.31	2874.5	2872.5	2876.9	2861.65	2860.2	2853.83	2876.41	2859.26	2864.96	2860.97
0	1	0	5086.62	5118.77	5108.95	5147.13	5135.1	5123.38	5088.1	5050	5059.05	5006.72	5021.33	5038.11	5183.87	5358.95	5571.75	5488.46	5389.69	5196	5136.15	5082.57	5020.85	4968.82	4914.8	4903.92	4901.56	4843.2	4895.39	4823.46	4861.54	4813.69	4791.07	4756.85	4761.75	4760.07	4758.25	4739.08	4734.69	4758.98	4741.87	4767.44	4711.79	4716.23	4724.87	4728.16	4698.05	4718.57	4676.38
0	1	0	4463.53	4499.06	4499.94	4497.51	4490.63	4517.47	4487.78	4472.73	4457.92	4437.4	4440.53	4438.33	4537.48	4665.48	4811.73	4754.9	4665.7	4537.09	4485.17	4454.67	4369.92	4367.52	4327.16	4324.78	4302.86	4273.1	4266.28	4254.24	4242.01	4234.78	4199.32	4177.99	4191.31	4194.37	4196.56	4167.28	4178.05	4175.89	4198.81	4178.24	4168.11	4149.56	4160.59	4169.92	4162.63	4151.9	4132.97
0	1	0	3719.14	3753.33	3735.64	3751.75	3764.57	3733.1	3750.04	3707.58	3703.02	3666.31	3687.02	3680.17	3730.14	3813.25	3885.05	3835.02	3807.78	3707.3	3677.21	3662.68	3592.63	3570.27	3550.76	3535.74	3523.15	3499.65	3494.02	3471.45	3474.64	3465.75	3431.7	3423.11	3436.08	3428.16	3427.86	3396.96	3398.51	3403.09	3413.86	3400.78	3373.07	3385.85	3385.56	3400.84	3390.22	3377.86	3366.12
0	1	0	3448.87	3473.93	3457	3482	3473	3478.69	3476.59	3467.31	3483.21	3452.92	3447.46	3449.07	3599.84	3739.36	3913.13	3877.97	3782.1	3650.66	3576.21	3530.79	3473.69	3460.93	3415.44	3411.69	3401.72	3358.46	3391.26	3343.56	3364.28	3350.03	3349.39	3316.74	3332.67	3339	3341.8	3326.07	3299.33	3334.51	3357.11	3331.93	3305.98	3311.11	3328.26	3324.54	3304.84	3312.62	3303.89
[truncated: 2,000 more columns]

## Sheet: Striatum
Match	ACSAT-only	Human-only	Trace (Striatum) ->
1	0	0	5281.83	5304.27	5328.47	5317.97	5344.13	5358.75	5348.43	5373.97	5370.25	5393.75	5413.18	5440.06	5438.11	5447.12	5479.94	5438.72	5461.56	5464.08	5448.6	5429.86	5408.21	5400.5	5393.3	5392.18	5389.39	5395.66	5380.05	5354.3	5369.99	5370.81	5344.15	5362.59	5324.12	5346.16	5346.41	5352.21	5368.31	5346.64	5346.54	5332.82	5345.09	5324.59	5307.82	5302.04	5305.61	5303.37	5315.6
1	0	0	2642.13	2634.9	2659.79	2653.41	2650.77	2636.37	2633.51	2608.74	2623.62	2636.63	2632.29	2633.47	2643.65	2635.64	2670.4	2675.8	2680.36	2645.41	2628.93	2626.07	2629.56	2629.4	2636.37	2616.91	2631.95	2633.05	2644.78	2634.62	2624.89	2631.05	2620.65	2624.22	2610.33	2598.23	2625.81	2616.37	2625.78	2611.91	2600.26	2591.04	2600.35	2602.69	2618.93	2586.11	2590.99	2608.57	2601.08
1	0	0	3843.92	3864.02	3874.32	3861.77	3871.58	3855.65	3854.56	3855.25	3866.15	3882.82	3850.92	3833.67	3851.27	3851.79	3874.49	3874.62	3875.94	3875.71	3888.77	3866.85	3875.69	3864.9	3887.12	3867.63	3856.3	3855.83	3879.41	3879.08	3871.96	3857.52	3830.35	3851.61	3837.03	3845.88	3834.5	3837.85	3834.56	3826.73	3847.54	3832.92	3836.67	3827.58	3832.55	3824.72	3822.56	3825.82	3821.04
1	0	0	3266.5	3264	3268.84	3268.7	3272.24	3269.63	3273.61	3258.65	3235.59	3254.2	3252.56	3240.9	3235.78	3236.77	3248.22	3265.32	3250.86	3253.16	3244.04	3234.61	3224.19	3218.42	3232.71	3225.87	3220.81	3221.42	3228.11	3200.4	3217.24	3208.05	3212.81	3228.14	3203.44	3224.37	3219.42	3207.03	3214.74	3219.76	3208.37	3193.21	3221.84	3228.84	3213.81	3206.24	3196.63	3203.92	3206.31
1	0	0	3408.59	3403.69	3407.23	3410.97	3407.49	3404.82	3390.33	3380.39	3385.62	3380.54	3392.97	3386.24	3394.66	3396.41	3417.93	3399.48	3405.46	3402.44	3382.27	3362.88	3377.17	3370.76	3350.73	3362.95	3356.23	3374.99	3388.21	3339.57	3350.05	3355.28	3351.61	3375.93	3352.02	3350.26	3362.27	3343.71	3347.05	3339.11	3342.51	3359.95	3364.44	3363.63	3366.13	3360.8	3346.49	3354.14	3357.78
1	0	0	4313.25	4338.2	4339.64	4347.72	4351.53	4345.79	4349.5	4366.51	4357.37	4363.42	4374	4366.58	4359.32	4381.26	4388.24	4381.96	4396.85	4388.28	4399.37	4379.97	4385.05	4389.96	4386.33	4383.72	4374.85	4390.71	4414.8	4397.5	4404.62	4396.85	4386.97	4399.57	4398.37	4391.87	4389.71	4402.96	4393.62	4401.7	4396.96	4407.92	4385.66	4395.11	4388.93	4381.31	4379.64	4390.25	4386.23
1	0	0	4658.1	4668.54	4726.11	4712.07	4679.1	4636.27	4629.21	4624.55	4607.29	4608.11	4616.28	4607.45	4605.47	4624.44	4650.42	4637.18	4653.96	4650.36	4625.57	4623.9	4613.42	4593.94	4598.73	4580.73	4572.89	4603.32	4608.22	4573.22	4578.42	4582.42	4568.81	4572.58	4553.67	4563.63	4555.49	4559.08	4601.32	4582.55	4559.57	4586.15	4566.18	4580.82	4556.36	4539.9	4526.41	4534.47	4536.68
1	0	0	2182.42	2195.06	2209.22	2206.89	2196.32	2222.85	2208.43	2203.14	2197.39	2210.52	2202.61	2205.71	2180.41	2182.81	2204.53	2187.53	2194.46	2208.51	2205.03	2184.89	2164.28	2163	2145.09	2133.44	2147.32	2126.78	2140.63	2154.84	2139.8	2150.25	2129.51	2146.23	2133.03	2144.29	2136.92	2163.05	2157.73	2153.89	2161.24	2162.04	2136.77	2155.25	2141.42	2127.82	2119.82	2123.95	2128.01
1	0	0	5581.4	5596.13	5611.22	5598.06	5584.38	5538.07	5521.21	5504.26	5510.19	5518.67	5504.3	5488.24	5511.9	5524.93	5546.03	5530.61	5547.24	5551.12	5527.1	5514.4	5488.05	5483.01	5457.37	5458.15	5492.08	5496.82	5472.3	5470.07	5447.11	5443.35	5432.63	5447.69	5418.41	5413.98	5406.01	5389.29	5407.03	5397.01	5409.6	5417.35	5405.54	5400.52	5373.38	5382.54	5361.55	5377.57	5373.19
1	0	0	2050.59	2064.39	2085.29	2082.59	2097.11	2077.41	2085.65	2089.81	2079.83	2084.6	2086.27	2076.27	2073.16	2069.13	2079.27	2074.87	2075.8	2088.88	2077.64	2068.61	2064.81	2064.53	2064.02	2050.85	2061.17	2045.28	2044.3	2049.49	2044	2044.95	2049.47	2055.7	2050.58	2046.9	2043.07	2066.84	2076.42	2058.16	2060.28	2042.38	2051.57	2058.41	2050.99	2054.53	2030.84	2038.09	2052.45
1	0	0	3583.11	3585.36	3631.81	3604.78	3599.77	3580.14	3567.01	3560.42	3551.5	3547.22	3540.18	3547.39	3552.25	3547.72	3566.28	3574.2	3561.65	3561.05	3554.05	3538.35	3528.9	3529.35	3535.22	3522.9	3526.46	3524.46	3533.78	3531.09	3515.71	3520.56	3508.15	3520.44	3506.77	3504.68	3501.61	3498.96	3516.8	3506.84	3521.34	3529.81	3519.51	3517.03	3500.38	3493.87	3484.8	3491.46	3495.21
1	0	0	3259.71	3261.14	3268.34	3248.82	3255.01	3250.25	3251.52	3247.03	3261.08	3271.09	3243.74	3257.37	3258.46	3269.24	3287.06	3280.68	3286.91	3302.51	3314.98	3325.56	3303.34	3321.32	3309.66	3295.58	3282.61	3288.37	3291.57	3294.04	3289.64	3267.58	3245.69	3270.26	3248.19	3251.92	3245.29	3245.94	3233.92	3228.95	3265.19	3248.91	3259.05	3257.46	3250.1	3256.78	3243.41	3251.58	3246.27
1	0	0	2052.31	2066.57	2097.72	2091.45	2088.98	2081.74	2089.05	2068.57	2092.17	2083.03	2072.18	2077.54	2063.87	2074.81	2075.46	2080.92	2079.68	2089.87	2079.18	2072.32	2073.17	2073.48	2066.96	2061.55	2059.14	2060.71	2056.77	2051.13	2060.19	2063.22	2048.98	2057.84	2056.49	2052.18	2053.68	2062.83	2066.43	2053.38	2068.29	2053.69	2061.08	2055.75	2049.09	2048.02	2040.31	2049.88	2057.09
1	0	0	2352.3	2363.31	2352.48	2354.75	2352.34	2351.98	2350.29	2353.69	2357.36	2352.46	2346.61	2342.44	2340.86	2349.29	2361.13	2347.85	2347.28	2348.94	2368.37	2340.22	2355.9	2348.07	2353.48	2339.26	2349.35	2347.29	2353.4	2342.48	2340.37	2333.37	2317.95	2315.12	2317.36	2310.5	2317.04	2324.4	2311.67	2299.53	2317.53	2305.67	2307.81	2306.1	2304.26	2313.42	2314.37	2332.49	2291.27
1	0	0	4995.22	5001.28	5011.52	4987.84	4975.89	4941.51	4932.75	4933.69	4923.76	4945.54	4944.2	4971.92	4976.33	4978.31	4969.46	4962.44	4956.76	4952.23	4974.24	4963.36	4955.44	4944.27	4920.15	4917.15	4944.98	4961.15	4947.71	4928.61	4912.02	4899.59	4869.94	4887.61	4859.45	4841.23	4845.18	4846.43	4867.95	4862.9	4861.6	4875.92	4873.05	4863.88	4860.91	4850.84	4831.94	4836.08	4854.42
1	0	0	3623.14	3628.34	3637.12	3613.85	3616.86	3586.35	3569.09	3584.18	3582.07	3571.71	3572.79	3589.21	3586.77	3576.82	3603.4	3572.35	3590.81	3578.84	3567.02	3556.5	3541.75	3550.59	3551.42	3522.29	3551.12	3562.55	3565.85	3554.92	3545.81	3534.02	3526.67	3529.5	3514.55	3493.38	3493.25	3505.74	3520.65	3488.84	3513.3	3530.32	3517.42	3519.38	3535.18	3501.01	3502.01	3497.09	3508.55
1	0	0	4732.6	4767.7	4796.18	4800.74	4813.69	4777.51	4756.65	4758.23	4769.18	4782.39	4817.9	4839.3	4857.34	4888.65	4933.84	4938.14	4944.02	4926.7	4945.77	4903.15	4873.35	4862.28	4842	4806.53	4798.79	4805.85	4803.39	4800.58	4793.26	4770.75	4732.05	4762.7	4767.4	4735.49	4734.96	4732.17	4725.66	4729.55	4750.9	4728.3	4719.63	4705.3	4715.45	4704.15	4696.6	4663.93	4686.5
1	0	0	2797.29	2792.55	2796.56	2779.2	2780.6	2749.46	2738.93	2734.53	2733.46	2723.96	2721.73	2731.45	2740.45	2753.33	2771.05	2774.34	2743.98	2729.7	2705.99	2695.42	2688.72	2704.49	2679.41	2701.17	2679.05	2699.24	2692.47	2672.55	2673.94	2672.32	2668.11	2659.37	2678.38	2675.08	2664.18	2676.05	2669.44	2663.37	2652.45	2670.94	2654.34	2643.65	2650.84	2642.23	2635.21	2642.48	2649.84
1	0	0	5614.48	5601.46	5615.88	5591.51	5607.65	5542.29	5525.71	5512.14	5482.17	5500.52	5508.91	5512.02	5513.99	5532.5	5568.99	5567.3	5550.94	5542.13	5506.1	5469.07	5474.6	5466.88	5471.97	5463.96	5472.1	5475.6	5478.65	5454.48	5442.46	5444.73	5420.4	5433.09	5411.64	5404.07	5392.44	5399.48	5432.62	5411.89	5427.48	5459.4	5438.12	5416.93	5408.18	5425.9	5413.01	5401.2	5409.81
1	0	0	4992.39	5028.68	5063.96	5073.29	5055.7	5024.44	5012.61	4993.69	5001.64	5005.45	5018.84	5008	5036.11	5053.54	5114.33	5098.36	5090.1	5089.01	5077.31	5056.92	5033.05	5016.52	5004.61	4976.07	4961.54	4974.91	4972.44	4979.76	4951.76	4927.38	4893.69	4929.12	4932.19	4900.81	4875.15	4925.7	4916.31	4923.37	4921.02	4909.12	4902.91	4882.24	4890.08	4906.19	4876.65	4850.09	4863.42
1	0	0	3853.43	3876.83	3909.58	3893.47	3913.06	3895.39	3918.85	3894.99	3887.04	3900.04	3903.55	3915.03	3968.02	4035.06	4071.88	4097.44	4111.05	4145.26	4172.1	4208.11	4228.58	4232.46	4239.1	4233.41	4246.46	4247.65	4260.2	4237.76	4209.87	4161.58	4095.39	4111.92	4078.34	4043.76	4026.47	4020.8	3995.72	3965.43	3993.32	3967.44	3953.37	3944.3	3932.38	3923.95	3895.82	3907.92	3903.47
1	0	0	1531.81	1527.14	1534.47	1545.02	1534.53	1542.66	1540.89	1540.9	1540.87	1537.97	1540.51	1532.96	1536.75	1531.3	1540.25	1533.49	1530.71	1542.3	1543.6	1531.82	1539.32	1537.61	1528.94	1523.8	1526.15	1531.54	1530.35	1523.05	1520.91	1527.14	1527.09	1531.64	1521.63	1524.46	1519.44	1521.55	1525.59	1519.11	1517.74	1527.16	1517.45	1515.6	1517.72	1513.18	1510.32	1519.37	1513.33
1	0	0	2460.61	2484.6	2501.24	2495.23	2509.31	2512.56	2506.33	2506.89	2498.22	2496.02	2494.16	2479.18	2476.22	2489.23	2480.65	2472.46	2468.19	2478.09	2474.95	2474.3	2457.19	2465.6	2463.76	2440.4	2449.75	2443.9	2447.58	2427.57	2424.76	2433.19	2433.29	2455.96	2445.47	2437.34	2429.97	2438.02	2453.23	2442.93	2433.27	2435.67	2435.19	2442.23	2428.69	2437.91	2420.24	2438.58	2437.47
1	0	0	2075.02	2075.15	2072.4	2072.37	2076.26	2080.62	2090.84	2092.59	2118.93	2108.41	2105.89	2098.6	2092.94	2104.4	2110.61	2106.63	2108.15	2106.8	2128.98	2118.46	2098.56	2119.77	2109.98	2108.37	2107.46	2100.08	2113.62	2094.21	2093.68	2092.84	2076.63	2083.07	2076.02	2064.8	2075.79	2091.95	2051.62	2065.49	2077.74	2051.24	2072.05	2066.74	2067.71	2075.51	2048.39	2075.07	2062.52
1	0	0	2152.07	2159.4	2150.72	2174.8	2193.87	2176.71	2191.16	2178.5	2178.58	2164.07	2167.86	2151.91	2182.71	2158.25	2170.62	2166.59	2165.29	2168.38	2162.78	2157.16	2155.62	2151.75	2150.91	2140.74	2147.79	2143.8	2157.59	2127.99	2130.21	2123.68	2118.83	2135.64	2125.94	2141.67	2130.17	2126.9	2120.35	2111.08	2134.17	2139.39	2129.56	2130.26	2136.22	2130.09	2123.17	2135.38	2119.81
1	0	0	3357.65	3340.89	3361.78	3363.87	3375.84	3358.55	3356.84	3340.91	3346.99	3323.54	3331	3319.32	3309.1	3338.36	3343.65	3320.25	3311.71	3321.22	3316.59	3313.82	3278.01	3275.68	3292.54	3273.54	3287.21	3252.84	3257.7	3241.79	3237.73	3222.13	3229.25	3253.53	3220.56	3224.85	3206.88	3208.12	3203.98	3209.61	3215.26	3209.92	3221.05	3220.74	3237.15	3225.82	3220.7	3226.69	3217.63
1	0	0	2071.85	2086.56	2103.96	2062.78	2085.13	2077.96	2088.13	2086.76	2081.51	2077.94	2080.15	2082.78	2070.09	2070.61	2092.46	2098.42	2082.29	2100.88	2105.23	2081.4	2081.29	2099.12	2087.04	2079.57	2081.58	2080.24	2072.94	2076.38	2061.06	2073.14	2056.98	2056.91	2058.99	2067.86	2050.66	2065.77	2030.58	2025.3	2051.75	2033.26	2055.12	2054.44	2051.77	2058.18	2037.11	2061.99	2038.67
1	0	0	3404.59	3398.65	3389.66	3405.22	3392.53	3401.98	3414.39	3401.44	3418.46	3395.11	3400.97	3388.2	3401.61	3401.77	3413.11	3407.69	3415.87	3426.69	3451.83	3451.84	3429.22	3437.19	3442.72	3429.99	3435.63	3420.62	3442.53	3453.24	3441.87	3437.96	3381.14	3395.32	3375.44	3384.92	3386.51	3390.01	3362.77	3335.53	3392.88	3335.24	3369.65	3356.2	3356	3354.5	3360.47	3357.41	3350.54
1	0	0	3291.53	3276.01	3303.75	3287.21	3275.25	3274.72	3299.6	3277.49	3266.26	3268.5	3246	3235.48	3227.85	3246.01	3250.31	3242.81	3233.13	3225.37	3224.64	3216.37	3192.46	3202.95	3206.99	3200.12	3200.7	3187.22	3195.75	3193.28	3196.08	3193.05	3193.21	3196	3184.07	3187.89	3192.7	3196.39	3212.15	3202.97	3200.28	3216.94	3227.95	3242.58	3224.18	3210.56	3200.44	3196.28	3202.07
1	0	0	5224.7	5233.04	5239.35	5227.8	5232.16	5178.52	5164.65	5164.28	5149.66	5157.72	5149.94	5148.01	5158.91	5170.43	5183.52	5175.84	5169.93	5156.97	5151.45	5128.35	5111.76	5118.88	5114.17	5108.25	5137.78	5132.47	5132.87	5122.72	5111.64	5089.67	5073.6	5071.78	5043.89	5039.53	5039.09	5031.86	5058.61	5057.43	5075.68	5065.59	5059.15	5060.71	5059.38	5060.27	5034.54	5047.13	5045.16
1	0	0	5108.15	5130.34	5150.39	5129.77	5137.6	5114.13	5096.81	5098.43	5084.63	5083.22	5081.4	5082.85	5095.81	5097.48	5126.88	5146.28	5163.86	5180.8	5201.92	5190.59	5164.98	5140.71	5106.26	5097.13	5114.11	5114.08	5098.78	5093.72	5086.1	5057.79	5040.23	5041.06	5006.24	5017.78	5000.56	4998.7	5004.29	5005.61	5031.92	5026.43	5017.19	5031.21	5014.72	5017.23	5000.89	5003.33	5016.36
1	0	0	3179.98	3190.21	3218.26	3184.64	3189.59	3172.54	3174.01	3168.84	3154.6	3146.59	3135.36	3128.69	3138.22	3123.83	3135.39	3137.21	3144.4	3152.36	3138.72	3117.25	3107.88	3113.31	3116.65	3108.29	3122.79	3098.17	3111.22	3103.74	3110.88	3119.45	3113.32	3116.32	3114.15	3116.43	3115.5	3130.97	3129.65	3114.97	3109.76	3119.89	3117.18	3133.7	3124.28	3120.5	3119.93	3103.51	3109.55
1	0	0	1889.88	1906.04	1923.3	1911.95	1912.99	1910.42	1915.24	1908.35	1915.99	1915.21	1917.69	1911.86	1914.85	1910.6	1921.44	1915.77	1929.19	1919.82	1927.65	1928.57	1907.38	1911.6	1899.65	1891.54	1903.02	1894.59	1894.11	1898.81	1900.1	1896.69	1894.18	1902.82	1889.24	1887.08	1889.65	1900	1903.5	1889.58	1893.16	1890.62	1884.26	1889.48	1884.81	1876.36	1884.76	1876.01	1880.95
1	0	0	1822.67	1833.84	1845.15	1861.95	1845.79	1848.16	1842.48	1841.97	1853.48	1847.55	1834.32	1841.7	1830.05	1825.84	1842.87	1837.29	1849.4	1852.11	1851.05	1853.98	1841.98	1823.02	1824.8	1820.18	1816.93	1818.03	1822.18	1824.24	1822.22	1837.07	1815.36	1830.19	1827.47	1822.61	1819.53	1821.65	1836.23	1823.92	1827.36	1821.25	1830.42	1828.72	1819.98	1824.34	1807.35	1808.82	1807.02
1	0	0	3866.76	3875.32	3873.47	3868.07	3891.51	3869.24	3897.28	3874.7	3889.64	3886.42	3864.89	3867.09	3875.18	3892.97	3898.88	3879.03	3886.28	3876.49	3912.17	3880.99	3888.91	3886.7	3879.3	3876.8	3873.62	3878.93	3867.01	3873.93	3848.68	3849.78	3829.34	3854.28	3810.97	3819.14	3825.14	3841.8	3834.47	3803.55	3848.8	3816.54	3823.64	3821.53	3835.95	3807.22	3811.41	3803.11	3801.49
1	0	0	3340.81	3343.09	3341.6	3338.14	3343.12	3329.14	3339.71	3339.35	3350.83	3336.17	3332.57	3313.33	3322.09	3323.01	3329.47	3336.4	3325.74	3327.05	3332.64	3330.21	3324.19	3317.74	3316.01	3319.04	3306.41	3308.98	3304.17	3290.88	3284.28	3280.3	3274.18	3282.19	3259.34	3279.79	3274.17	3274.04	3268.51	3261.72	3273.88	3268.59	3261.71	3276.97	3264.03	3269.5	3250.63	3263.43	3254.02
1	0	0	2395.74	2408.93	2425.55	2426.43	2422.5	2414.77	2420.93	2422.56	2446.87	2458.61	2453.4	2448.31	2447.23	2454.65	2485.85	2501.85	2512.11	2497.69	2524.33	2513.26	2499.78	2480.51	2469.81	2456.71	2447.28	2442.15	2436.91	2421.23	2433.05	2426.94	2427.67	2420.38	2426.14	2411.2	2418.31	2425.68	2431.55	2416.47	2425.08	2416.38	2418.61	2412.49	2409	2389.73	2387.26	2386.32	2397.42
1	0	0	5795.3	5809.29	5818.4	5797.11	5787.25	5765.71	5741.3	5725.5	5718.65	5736.45	5707.71	5714.39	5734.8	5747.27	5768.3	5781.94	5779.44	5758.55	5746.57	5718.97	5701.27	5693.42	5684.21	5668.66	5685.38	5696.57	5690.52	5679.41	5670	5658.14	5659.47	5659.3	5632.05	5636.44	5621.64	5630.88	5643.55	5642.15	5666.52	5679.73	5664.6	5667.7	5635.25	5638.41	5615.65	5632.15	5629.11
1	0	0	3788.86	3817.89	3816.37	3809.55	3798.54	3825.17	3806.94	3815.96	3818.2	3810.72	3815.18	3820.2	3841.78	3861.95	3886.7	3875.1	3889.51	3895.81	3915	3912.81	3913.17	3919.52	3950.93	3899.7	3912.84	3921.41	3919.62	3910.77	3898.08	3889.22	3863.25	3881.16	3847.53	3847.14	3840.18	3825.53	3824.23	3822.83	3846.35	3831.22	3832.62	3826.93	3828.73	3840.43	3814.11	3832.33	3824.58
1	0	0	5463.13	5468.59	5491.11	5489.36	5491.5	5460.58	5447.63	5444.43	5442.31	5455.06	5435.81	5434.9	5442.47	5441.58	5478.88	5473.45	5495.76	5509.97	5498.49	5476.81	5462.11	5459.3	5444.95	5430.54	5455.4	5454.66	5462.16	5461.42	5440.76	5435.67	5418.17	5436.93	5428.36	5414.68	5385.48	5412.24	5424.11	5417.73	5439.09	5432.27	5423.42	5427.15	5424.45	5440.83	5411.52	5418.51	5406.53
1	0	0	3127.24	3141.94	3116.54	3133.68	3159.89	3165.31	3159.91	3177.65	3170.28	3152.46	3153.18	3149.13	3149.73	3146.45	3168.6	3150.52	3152.94	3161.33	3175.28	3149.11	3137.01	3135.6	3137.61	3137.25	3126.58	3117.06	3116.5	3117.87	3116.02	3094.24	3077.61	3111.44	3084.76	3078.13	3081.36	3092.35	3078.87	3072.57	3091.98	3081.55	3100.27	3092.98	3083.83	3083.75	3079.1	3087.77	3074.38
1	0	0	5556	5555.51	5556.01	5534.69	5534.98	5490.17	5503.82	5509.03	5495.13	5479.75	5457.96	5449.14	5454.88	5442.42	5456.14	5459.9	5451.6	5438.05	5445.37	5419.18	5398.31	5397.41	5389.64	5381.77	5399.95	5398.86	5402.44	5401.97	5367.39	5357.06	5343.77	5354.83	5326.94	5322.03	5311.63	5300.91	5309.14	5323.82	5311.23	5310.22	5333.67	5305.11	5320.91	5307.13	5292.26	5306.48	5328.42
1	0	0	2627.09	2662.85	2685.65	2655.28	2659.8	2627.57	2646.06	2616.48	2621.72	2620.94	2606.32	2607.3	2619.27	2605.12	2619.86	2612.08	2618.59	2614.32	2613.36	2604.58	2582.47	2581.46	2595.07	2576.14	2594	2580.4	2573.93	2573.59	2588.55	2580.3	2582.49	2592.55	2585.8	2578.79	2586.74	2592.44	2611.63	2578.54	2613.87	2608.95	2621.28	2636.45	2620.93	2599.48	2593.19	2583.19	2588.25
1	0	0	4142.81	4166.12	4181.66	4191.1	4173.04	4171.57	4149.9	4151.32	4136.31	4140.96	4142.43	4139.15	4146.97	4169.44	4190.28	4159.94	4166.51	4163.38	4187.49	4181.86	4134.46	4151.72	4174.69	4129.27	4150.42	4129.11	4134.05	4156.99	4130.08	4127.15	4061.77	4095.07	4074.94	4059.63	4058.95	4071.15	4078.38	4050.14	4095.57	4077.97	4083.88	4069.71	4072.2	4060.88	4047.81	4048.19	4049.19
1	0	0	4366.15	4383.84	4411.08	4394.79	4396.67	4378.01	4371.73	4367.57	4357.22	4361.03	4359.82	4352.93	4357.68	4365.39	4370.48	4378.9	4385.04	4379.49	4380.75	4376.06	4365.63	4365.64	4362.29	4359.77	4366.89	4369.56	4377.18	4357.53	4353.75	4348.41	4351.9	4351.6	4326.78	4332.17	4335.5	4342.6	4354.11	4337.66	4337.65	4342.73	4345.94	4344.62	4338.41	4331.12	4328.52	4340.14	4350.45
1	0	0	2427.63	2446.99	2466.91	2456.77	2449.08	2461.18	2467.11	2452.38	2455.13	2452.98	2444.42	2426.9	2424.13	2436.81	2450.74	2470.96	2474.16	2449.25	2442.39	2431.02	2423.14	2416.33	2413.85	2416.96	2406.41	2414.39	2421.64	2401.57	2400.61	2403.74	2416.9	2425.41	2405.95	2412.84	2405.59	2429.41	2449.73	2459.39	2471.5	2471.36	2483.28	2478.08	2459.93	2450.16	2446.33	2434.39	2445.84
1	0	0	5426.08	5429.53	5508.37	5400.28	5389.69	5380.24	5430.23	5354.79	5329.51	5366.43	5350.81	5364.77	5375.32	5389.17	5419.59	5400.89	5399.36	5363.84	5366.96	5339.96	5328.96	5335.64	5330.32	5319.97	5329.27	5341.19	5350.07	5334.95	5320.34	5308.77	5281.76	5285.56	5254.43	5258.13	5271.15	5259.92	5295.95	5280.76	5298.73	5324.23	5294.37	5297.88	5275.89	5278.32	5259.61	5268.99	5290.7
1	0	0	3131.01	3132.55	3162.9	3121.28	3115.61	3097.19	3104.8	3087.28	3083.3	3068.23	3056.4	3044.52	3055.2	3041.01	3062.84	3057.82	3045.26	3041.95	3059.96	3035.61	3004.87	3025.3	3021.05	3014.87	3033.79	3022.54	3015.69	3032.53	3033.52	3024.53	3014.87	3023.79	3012.95	3018.17	3014.7	3038.47	3048.08	3025.24	3050.96	3043.52	3049.27	3053.4	3041.94	3040.48	3032.22	3021.36	3027.3
1	0	0	6318.26	6313.61	6337.85	6324.75	6308.75	6279.34	6271.02	6258.41	6234.7	6258.97	6219.83	6236.95	6229.56	6211.3	6258.74	6235.37	6254.46	6237.3	6242.29	6236.3	6176.07	6193.02	6196.99	6178.7	6193.47	6186.93	6197.63	6205.66	6175.48	6161.08	6134.71	6155.95	6130.04	6128.89	6116.28	6101.03	6135.72	6123.89	6148.25	6154.34	6146.13	6154.79	6129.39	6148.36	6121.29	6116.39	6136.65
1	0	0	4367.9	4378.13	4388.81	4389.94	4390.93	4370.85	4371.73	4374.75	4367.95	4368.73	4365.3	4355.9	4359.4	4377.12	4386.08	4388.58	4384.86	4390.8	4395.02	4375.88	4367.12	4363.77	4356.95	4350.33	4352	4352	4360.31	4335.36	4342.11	4332.52	4316.42	4330.78	4302.24	4314.6	4303.87	4304.5	4313.27	4308.19	4324.21	4325	4323.14	4318.52	4320.56	4321.22	4295.04	4296.34	4301.15
1	0	0	4084.38	4118.54	4139.31	4127.65	4116.25	4097.29	4100.62	4077.96	4075.78	4076.76	4084.12	4077.15	4071.94	4075.21	4090.9	4070.88	4089.29	4082.92	4073.06	4060	4046	4051.69	4047.13	4051.81	4065.93	4068.02	4056.39	4046.06	4046.59	4035.15	4043.67	4040.52	4032.38	4042.44	4043.07	4043.47	4060.56	4038.69	4046.61	4040.12	4037.99	4037.1	4035.6	4029.28	4022.49	4030.33	4041.24
1	0	0	3094.06	3094.2	3098.02	3095.91	3082.5	3091.47	3098.43	3094.14	3102.36	3102.81	3083.71	3091.37	3084.54	3101.12	3118.54	3113.35	3098.89	3111.52	3130.07	3113.29	3084.85	3101.3	3097	3099.95	3093.86	3098.23	3084.86	3088.02	3074.07	3072.08	3057.25	3069.24	3052.53	3065.51	3061.34	3055.5	3051.84	3042.57	3073.13	3054.34	3060.67	3069.6	3059.31	3070.11	3047.47	3053.18	3062
1	0	0	5023.97	5041.87	5048.66	5021.3	5015.56	4981.15	4969.56	4979.41	4968.77	4985.76	4987.77	5005.15	5006.64	5015.17	5012.51	5001.96	4996.31	4989.61	5003.87	5027	5047.02	5049.31	5024.2	5011.54	5044.02	5049.46	5018.67	4994.3	4977.88	4941.83	4930.96	4939.98	4902.62	4905.13	4902.19	4880.1	4908.49	4893.99	4911.98	4927.9	4924.92	4930.89	4926.71	4929.35	4906.52	4933.68	4940.66
1	0	0	4988.56	5000.31	5011.16	5003.81	4998.59	4959.87	4964.51	4959.49	4949.96	4947.16	4945.02	4929.56	4945.66	4942.89	4958.59	4950.3	4961.03	4959.97	4971.44	4964.93	4943.88	4951.31	4928.48	4916.39	4935.45	4931.73	4936.81	4924.37	4910.45	4906.7	4884.23	4893.12	4864.46	4863.36	4862.41	4845.87	4867.34	4859.45	4876.86	4883.31	4864.46	4865.23	4871.26	4873.67	4846.25	4848.13	4869.42
1	0	0	3515.72	3506.87	3531.55	3511.84	3495.06	3487.53	3480.04	3463.32	3459.22	3450.09	3440.5	3441.54	3437.84	3451.04	3474.23	3451.6	3453.62	3452.12	3462.31	3450.27	3428.83	3437.08	3442.35	3425.75	3443.79	3440.91	3439.98	3438.78	3431.34	3440.06	3422.07	3445.37	3426.15	3438.4	3429.87	3440.93	3454.76	3429.31	3441.33	3437.56	3444.53	3453.24	3451.76	3437.86	3434.24	3427.27	3437.04
1	0	0	5026.29	5027.69	5043.99	5028.79	5000.87	4978.36	4968.22	4977.26	4942.53	4966.44	4945.78	4956.52	4963.43	4975.37	4995	4987.49	4995.47	4981.23	4990.23	4981.64	4965.11	4960.4	4937.99	4917.97	4947.44	4948.12	4953.94	4937.06	4916.61	4897.34	4904.64	4911.77	4867.92	4879.76	4870.14	4846.8	4870.98	4861.14	4859.24	4870.42	4865.11	4854.83	4860.48	4852.32	4839.81	4838.82	4857.12
1	0	0	5324.43	5332.96	5379.68	5357.61	5335.43	5313.57	5298.48	5287.71	5267.83	5272.64	5263.11	5264.86	5285.03	5301.36	5327.52	5313.02	5311.29	5308.45	5290.37	5258.61	5253.8	5249.3	5238.73	5242.73	5257.88	5268.81	5276.16	5261.81	5246.34	5229.61	5211.88	5225.67	5208.23	5206.37	5193.65	5190.32	5210.55	5192.03	5227.37	5224.95	5218.96	5225.94	5209.79	5193.65	5182.09	5178.7	5191.15
1	0	0	4892.94	4929.78	4930.98	4909.83	4933.65	4876.73	4841.38	4840.84	4821.84	4831.24	4827.76	4806.74	4824.29	4847.26	4874.77	4860.37	4861.66	4865.82	4865.09	4843.73	4815.06	4833.77	4804.64	4779.56	4794.14	4803.57	4827.16	4820.47	4814.03	4799.99	4771.63	4791.72	4769.46	4801.73	4790.36	4784.64	4789.92	4775.1	4799.48	4776.46	4783.23	4799.15	4744.95	4764.45	4740.47	4770.58	4762.24
1	0	0	4926.84	4931.41	4955.13	4944.88	4963.39	4938.98	4930.06	4923.06	4877.08	4900.2	4891.65	4891.42	4898.01	4900.81	4946.02	4935.15	4945.62	4911.18	4918.96	4896.73	4897.69	4901.1	4873.53	4873.83	4877.02	4887.14	4896.41	4871	4857.39	4862.21	4837.81	4860.06	4815.42	4824.74	4826.95	4830.16	4845.91	4827.28	4826.65	4836.64	4812.84	4816.86	4815.69	4802.76	4789.78	4809.71	4795.67
1	0	0	5675.01	5660.81	5676.1	5643.4	5670.21	5600.88	5640.61	5604.22	5556.89	5589.85	5567.9	5587.6	5614.24	5582.39	5632.72	5598.79	5606.46	5599.18	5627.17	5580.47	5550.35	5565.36	5531.65	5536.22	5575.72	5557.38	5577.1	5594.26	5563.35	5538.38	5509.89	5503.42	5466.85	5481.36	5471.61	5440.4	5497.53	5452.6	5512.14	5493.56	5475.01	5520.07	5484.22	5457.64	5465.96	5460.28	5490.06
1	0	0	3958.95	3963.9	3987	3965.19	3943.65	3920.77	3911.5	3899.9	3883.34	3880.74	3873.87	3888.65	3902.35	3904.96	3924.76	3919.39	3912.02	3885.25	3872.73	3855.03	3843.44	3844.02	3837.97	3837.22	3862.89	3874.9	3862.8	3849.06	3831.44	3827.58	3812.43	3814.71	3804.66	3808.48	3799.88	3801.09	3821.27	3809.99	3830.58	3826.45	3814.43	3818.16	3812.54	3798.94	3791.51	3799.86	3800.85
1	0	0	5065.66	5081.13	5087.4	5080.98	5064.34	5039.83	5032.15	5015.86	5015.25	5015.55	5019.24	5020.25	5022.63	5020.83	5060.12	5037.62	5034.07	5062.63	5042.86	5035.07	5004.63	4994.61	4991.33	4978.11	4985.46	4994.05	5009.62	5002.93	4972.53	4965.01	4939.57	4978.38	4955.49	4959.29	4947.09	4956.65	4980.56	4958.23	4975.09	4962.03	4960.38	4953.57	4961.67	4961.18	4938.9	4943.74	4934.71
1	0	0	5521.1	5529.7	5546.19	5541.31	5511.3	5471.19	5455.06	5446.16	5424.11	5448.32	5436.93	5446.41	5459.74	5444.8	5470.35	5454.02	5472.56	5437.8	5428.72	5410.07	5389.21	5400.96	5403.42	5394.45	5424.99	5416.08	5403.24	5413.15	5386.26	5352.88	5329.87	5337.43	5306.38	5309.39	5308.87	5297.45	5342.43	5319.18	5340.14	5339.28	5321.41	5316.04	5310.06	5315	5301.37	5297.56	5299.39
1	0	0	3585.3	3611.4	3619.95	3609.68	3630.32	3625.35	3616.24	3610.23	3604.78	3609.14	3591.5	3603.71	3608.45	3619.1	3632.81	3636.05	3624.79	3632.62	3637.04	3637.28	3617.86	3630.3	3618.34	3614.9	3603.8	3595.59	3603.66	3610.09	3590.95	3572.88	3561.25	3571.23	3562.29	3559.9	3543.68	3554.45	3550.28	3551.55	3564.27	3572.3	3555.16	3546.54	3562.04	3566.24	3540.88	3560.79	3538.33
1	0	0	4640.97	4650.32	4694.51	4693	4684.14	4656.26	4650.73	4635.51	4634.73	4631.81	4614.98	4610.67	4647.73	4646.48	4670.12	4658.79	4663.29	4661.11	4642.59	4617.46	4603.28	4607.3	4595.67	4593.61	4621.09	4636.89	4650.54	4636.16	4614.74	4620.19	4596.73	4612.01	4592.99	4600.49	4590.02	4588.97	4599.13	4608.94	4608.74	4621.76	4613.55	4631.05	4601.27	4613.31	4581.81	4589.2	4598.67
1	0	0	5487.26	5494.7	5513.98	5495.48	5487.44	5467.34	5457.59	5452.36	5434.72	5444.89	5437.08	5431.78	5444.73	5454.28	5480.43	5467.63	5476.44	5480.7	5475.82	5448.27	5426.74	5426.38	5409.7	5408.74	5399.06	5411.53	5420.9	5411.87	5404.03	5394.16	5380.61	5406.82	5373.02	5367.37	5361.68	5362.27	5365.2	5356.76	5371.2	5375.04	5364.06	5359.54	5354.48	5344.31	5326.79	5348.33	5351.66
1	0	0	5893.98	5903.13	5936.62	5896.83	5892.87	5861.35	5831.32	5827.19	5807.42	5809.48	5811.5	5796.69	5803.33	5815.74	5857.95	5848.49	5854.95	5854.88	5837.83	5813.88	5785.8	5779.66	5761.11	5755.63	5756.18	5786.51	5801.77	5793.63	5787.48	5777.13	5772.63	5779.67	5747.32	5746.31	5740.44	5732.09	5763.06	5717.18	5745.21	5761	5756.32	5736.79	5746.17	5736.65	5715.69	5723.49	5738.96
1	0	0	3486.11	3501.88	3509.8	3528.29	3521.82	3506.71	3497.87	3508.64	3495.29	3489.72	3479.07	3467.44	3494.96	3499.45	3509.45	3494.3	3508.09	3498.34	3501.44	3488.88	3476.79	3491.66	3472.83	3474.86	3453.32	3463.28	3457.42	3458.38	3442.57	3436.19	3426.34	3432.81	3411.69	3409.77	3408.12	3410.25	3411.86	3412.33	3421.96	3415.06	3400.66	3404.59	3416.84	3416.68	3407.79	3420.27	3405.53
1	0	0	4799.94	4831.13	4869.28	4861.88	4872.52	4834.97	4803.77	4800.38	4768.25	4769.33	4774.69	4764.08	4775.46	4780.8	4784.76	4772.84	4785.5	4776.47	4779.1	4751.94	4750.72	4742.77	4726.74	4715.23	4710.47	4724.07	4716.71	4703.66	4694.58	4681.37	4666.65	4683.35	4661.21	4660.7	4651	4653.96	4664.29	4663.77	4662.47	4658.83	4644.41	4639.37	4635.54	4637.3	4631.75	4630.07	4622.42
0	0	1	4085.42	4074.75	4098.58	4060.26	4048.25	4042.69	4055.16	4027.44	4032.45	4043.07	4049.94	4045.96	4046.85	4078.6	4097.47	4083.63	4110.54	4082.79	4098.33	4053.21	4069.02	4096.47	4109.94	4112.24	4133	4140.37	4096.06	4095.55	4090.86	4101.91	4114.52	4141.93	4132.07	4133.48	4136.27	4164.04	4190.79	4143.73	4157.18	4135.32	4128.26	4152.57	4142.16	4139.17	4143.86	4128.93	4145.21
0	0	1	4523.42	4532.5	4537.43	4530.75	4513.64	4494.27	4500.61	4486.99	4500.9	4501.34	4514.69	4505.26	4498.59	4524.15	4531.28	4555.69	4549.91	4553.55	4548.78	4547.81	4540.01	4548.11	4554.84	4555.5	4578.58	4580.13	4559.18	4528.18	4532.88	4549.25	4562.92	4569.28	4564.36	4575.49	4570.03	4585.06	4616.56	4567.64	4573.84	4566.69	4590.82	4602.46	4599.87	4597.43	4597.2	4601.41	4611.38
0	0	1	3117.15	3119.59	3123.89	3122.06	3111.65	3109.05	3121.43	3119.24	3120.42	3128.53	3114.78	3118.99	3102.68	3123.95	3134.19	3134.55	3124.3	3138.29	3155.6	3143.77	3103.04	3113.79	3130.31	3129.43	3127.52	3129.04	3109.29	3117.86	3103.83	3099.15	3078.02	3093.98	3069.59	3086.81	3083.81	3076.77	3072.88	3069.94	3102.94	3075.69	3086.89	3102.39	3076.55	3104.79	3064.47	3076.71	3077.87
0	0	1	2362.18	2375.47	2376.39	2378.3	2367.07	2362.73	2360.21	2339.79	2346.21	2343.1	2355.79	2352.26	2339.18	2345.26	2367.53	2347.34	2349.73	2348.97	2365.72	2351.11	2332.91	2341.48	2331.31	2325.01	2338.69	2341.45	2353.17	2338.46	2336.27	2333.81	2308.3	2330.03	2334.85	2317.74	2315.49	2305.34	2317.19	2296.19	2336.64	2320.06	2325.22	2330.26	2319.83	2323.49	2305.44	2324.2	2325.06
0	0	1	3177.77	3176.82	3220.67	3210.1	3185.73	3166.23	3162.27	3162.93	3139.44	3148.76	3138.35	3132.4	3151.24	3154.62	3185.54	3178.73	3180.27	3132	3152.75	3127.48	3110.45	3113.67	3107.43	3111.48	3127.25	3119.07	3113.81	3114.86	3115.57	3098.75	3089.19	3071.11	3064.55	3076.61	3087.35	3088.07	3114.23	3091.73	3090.17	3110.86	3086.07	3093.44	3079.32	3079.17	3083.89	3082.14	3089.02
0	0	1	4222.11	4232.12	4253.35	4258.5	4251.14	4243.11	4250.48	4237.58	4228.02	4249.91	4239.82	4234.86	4249.44	4252.73	4261.81	4241.32	4243.25	4250.24	4259.43	4246.8	4233.9	4248.34	4267.36	4263.88	4276	4262.25	4264.76	4257.98	4244.22	4254.33	4243.07	4228.74	4215.35	4210.29	4227.16	4235.14	4271.67	4250.01	4236.92	4233.18	4217.68	4223.07	4227.74	4215.33	4227.96	4207.79	4222.2
0	0	1	4149.2	4186.77	4193.24	4193.99	4186.64	4167.89	4163.71	4144.77	4137.9	4159.76	4136.56	4151.85	4145.85	4136.94	4160.66	4141.18	4150.79	4132.59	4133.89	4135.89	4117.26	4126.82	4119.61	4106.85	4098.21	4142.08	4117.81	4114.28	4091.21	4117.77	4090.83	4104.11	4085.01	4114.69	4097.96	4115.03	4135.6	4097.97	4106.72	4102.65	4101.89	4120.13	4118.5	4100.67	4098.07	4095.43	4118.24
0	0	1	5188.55	5187.35	5244.49	5230.82	5218.22	5195.07	5174.05	5166.64	5170.34	5174.79	5152.06	5145.24	5177.4	5164.28	5204.65	5199.97	5199.81	5204.56	5192.26	5172.53	5148.25	5146.05	5135.27	5109.62	5138.23	5129.71	5137.6	5150.64	5127.14	5104.59	5069.29	5082.91	5060.67	5066.47	5061.07	5044.72	5082.51	5065.14	5087.96	5090.07	5089.2	5092.58	5086.36	5074.59	5055.78	5034.47	5074.37
0	0	1	5538.17	5531.3	5718.08	5583.4	5510.6	5493.48	5529.37	5533.62	5459.38	5565.58	5466.77	5518.52	5550.93	5519.48	5560.57	5502.47	5561.68	5464.22	5511.73	5556.18	5468.87	5546.83	5536.17	5548.82	5534.58	5545.22	5499.17	5556.45	5489.15	5468.38	5481.45	5362.52	5377.42	5350.32	5407.82	5420.7	5568.97	5485.58	5481.92	5526.77	5378.85	5404.4	5372.78	5383.98	5436.82	5353.67	5453.9
0	0	1	5081.13	5085.27	5110.98	5097.6	5086.77	5065.8	5052.71	5053.13	5064.07	5063.91	5048.1	5042.56	5055.77	5061.64	5076.39	5083.29	5096.03	5078.98	5066.2	5057.04	5051.49	5041.83	5027.2	5005.35	5023	5030.58	5022.45	5022.4	5007.01	4998.47	4981.25	4999.63	4961.95	4974.05	4948.54	4974.21	4982.23	4963.35	4984.02	4970.93	4952.2	4964.13	4948.8	4944.78	4943.04	4966.78	4950.56
0	0	1	4551.05	4583.43	4573.5	4561.49	4572.53	4556.92	4548.72	4536.33	4526.13	4533.75	4522.01	4514.88	4510.98	4514.28	4526.46	4524.13	4529.38	4551.09	4517.31	4494.47	4494.42	4501.65	4474.02	4462.6	4477.74	4478.84	4488.11	4470.31	4454.84	4460.27	4459.4	4473.53	4437.43	4442.31	4437.69	4428.75	4428.79	4428.31	4423.81	4420.43	4415.22	4435.72	4445.53	4437.41	4434.8	4434.78	4429.04
0	0	1	5717.98	5688.36	5742.08	5732.08	5736.4	5720.39	5714.59	5698.38	5673.91	5702.26	5692.38	5708.4	5691.19	5722.03	5731.79	5722.67	5743.11	5749.13	5747.78	5740.75	5720.4	5741.15	5700.32	5718.5	5709.73	5716.11	5720.84	5717.37	5705.32	5668.88	5648.49	5658.79	5615.44	5625.71	5612.86	5618.91	5662.83	5627.09	5619.74	5657.1	5614.27	5612.18	5635.94	5616.03	5618.42	5612.83	5651.91
0	0	1	5592.51	5597.27	5622.95	5627.77	5600.94	5576.86	5559.69	5557.55	5545.04	5563.47	5550.02	5547.51	5562.02	5558.27	5595.2	5575.9	5599.85	5600.33	5590.35	5569.12	5533.52	5539.72	5504	5508.61	5530.91	5515.57	5532.84	5518.91	5489.57	5490.5	5449.37	5494.57	5469.92	5443.35	5446.54	5438.01	5432.92	5420.47	5460.31	5454.37	5438.92	5449.41	5451.63	5442.7	5438.77	5450.65	5422.74
0	0	1	4178.35	4201.78	4225.26	4213.4	4224.11	4208.54	4209.38	4199.33	4188.95	4198.69	4183.47	4187.97	4210.33	4203.14	4245.33	4204.43	4222.36	4215.21	4217.02	4223.96	4220.59	4209.08	4219.48	4211.02	4235.04	4205.9	4214.63	4213.67	4179.29	4158.12	4111.51	4144.86	4131.91	4127.5	4102.83	4129.3	4141.13	4122.79	4133.37	4120.42	4114.58	4097.95	4111.54	4103.57	4115.92	4103.91	4106.48
0	0	1	4331.08	4344.79	4401.45	4334.23	4340.41	4314.53	4321.57	4302.89	4269.65	4289.23	4282.94	4313.08	4305.47	4317.48	4328.71	4339.62	4324.37	4300.76	4307.98	4283.81	4273.77	4263.19	4248.49	4264.6	4277.59	4295.73	4277.46	4292.44	4275.97	4238.49	4245.73	4246.45	4218.86	4226.33	4204.52	4194.86	4251.19	4259.66	4245.22	4275.83	4247.47	4247.86	4235.66	4248.25	4228.86	4239.36	4250.17
0	0	1	5374.83	5400.05	5436.33	5402.07	5391.45	5352.95	5323.19	5328.95	5284.67	5330.05	5306.51	5311.68	5337.44	5319.87	5339.48	5318.79	5343.31	5300.28	5293.19	5286.5	5264.19	5275.53	5287.96	5271.72	5294.87	5262.42	5263.45	5277.91	5271.73	5215.93	5181.14	5198.17	5168.91	5172.19	5166.4	5171.28	5204.44	5182.83	5210.52	5214.62	5178.98	5169.84	5168.95	5188.84	5161.1	5155.23	5172.48
0	0	1	4981.74	4980.84	4993.06	4984.89	4995.44	4965.96	4952.56	4967.83	4943.68	4939.99	4939	4941.62	4956.56	4984.79	5017.84	5063.33	5101.7	5157.69	5176.74	5184.12	5152.13	5138.57	5116.16	5099.45	5090.24	5081.34	5049.07	5036.22	5025.88	5000.97	4966.51	4966.96	4937.58	4926.94	4903.81	4903.08	4915.06	4900.79	4925.36	4931.79	4910.67	4907.37	4903.13	4905.98	4886.28	4899.49	4906.69
0	0	1	4939.63	4963.37	4957.28	4953.88	4947.12	4925.02	4921.9	4916.72	4905.43	4899.6	4889.32	4893.96	4890.84	4900.44	4904.59	4919.37	4923.48	4920.71	4934.18	4914.33	4885.63	4897.17	4876.11	4873.68	4880.34	4875.49	4893.45	4881.67	4875.21	4866.62	4844.07	4866	4838.79	4835.92	4821.93	4824.21	4831.85	4821.72	4845.27	4840.52	4835.76	4826.9	4838.76	4824.83	4804.98	4811.8	4821.02
0	0	1	5298.73	5301.31	5323.07	5284.54	5268.4	5231.08	5219.08	5225.11	5228.86	5228.76	5234.07	5259.42	5261.72	5258.03	5259.29	5242.44	5243.75	5237.45	5257.32	5257.68	5243.24	5241.35	5235.26	5221.75	5251.21	5261.1	5241.31	5232.51	5203.26	5188.65	5157.35	5174.31	5148.21	5144.19	5134.81	5130.92	5156.12	5152.24	5156.82	5166.18	5154.73	5149.06	5146.16	5141.74	5116.36	5122.52	5141.26
0	0	1	4681.11	4689.67	4708.66	4696.18	4700.9	4673.77	4660.14	4671.81	4662.32	4675.23	4664.31	4664.35	4681.07	4690.39	4708.78	4715.11	4734.15	4724.95	4732.45	4724.79	4711.05	4692.94	4678.75	4665.01	4691.91	4697.02	4677.12	4668.1	4660.76	4642.18	4635.37	4637.43	4606.18	4606.25	4595.73	4582.4	4602.98	4596.98	4607.05	4619.15	4604.83	4605.6	4598.06	4601	4589.49	4597.19	4605.67
0	0	1	3743.71	3749.68	3827.42	3790.55	3804.83	3775.8	3772.93	3781.68	3764.58	3771.25	3777.33	3791.04	3784	3773.55	3788.94	3790.39	3794.83	3771.23	3774.97	3771.49	3751.65	3775.17	3760.35	3763.28	3763.68	3778.97	3781.62	3773.52	3770.65	3750.75	3730.61	3726.84	3731.71	3704.64	3720.93	3750.93	3792.07	3754.96	3756.29	3775	3775.12	3765.68	3733.38	3740.61	3710.43	3708.7	3714.22
0	0	1	4786.45	4798.82	4843.8	4824.37	4811.76	4770.84	4789.54	4786.73	4760.95	4769.9	4726.01	4742.51	4748.02	4753.27	4774.95	4771.05	4771.64	4767.08	4791.81	4772.72	4733.38	4721.6	4737.88	4718.6	4723.02	4716.11	4715.97	4724.58	4722.45	4710.36	4664.69	4694.92	4649.53	4665.02	4645.1	4659.3	4668.48	4646.27	4704.34	4676.18	4671	4664.96	4667.91	4650.16	4661.93	4650.05	4655.25
0	1	0	3530.37	3546.77	3577.17	3544.18	3543.07	3530.6	3538.77	3500.15	3481.33	3471.92	3479.9	3486.18	3491.98	3501.33	3513.87	3532.77	3516.13	3486.15	3509.7	3485.7	3457.68	3447.08	3454.8	3466.82	3480.67	3469.15	3489.82	3470.15	3464.17	3461.87	3424.15	3445.17	3456.37	3429.9	3432.62	3422.48	3441.08	3440.8	3461.27	3461.95	3442.53	3425.95	3428.33	3431.98	3416.85	3429.55	3431.95
0	1	0	4321.99	4335.05	4372.48	4347.93	4332.19	4300.89	4296.55	4293.55	4273.52	4295.49	4278.79	4285.47	4300.98	4309.44	4329.68	4313.34	4315.86	4263.91	4270.03	4266.27	4256.87	4265.6	4254.32	4248.28	4262.8	4267.42	4275.87	4271.03	4250.42	4231.58	4228.71	4223.43	4202.4	4198.12	4205.61	4179.7	4250.7	4239.15	4246.51	4254.35	4221.29	4218.6	4215.08	4217.74	4211.58	4203.29	4225.52
0	1	0	4520.09	4516.53	4553.3	4516.04	4509.15	4486.09	4465.43	4453.56	4452.28	4434.48	4429.83	4451.25	4443.11	4468.66	4467.7	4469.21	4477.95	4438.45	4421.48	4395.21	4400.07	4397.91	4390.61	4412.16	4395.55	4426.24	4426.21	4435.4	4390.19	4384.74	4371.17	4374.66	4365.38	4358.4	4361.54	4376.9	4365.85	4369.83	4380.63	4393.64	4372.55	4370.11	4360.23	4364.23	4344.05	4376.58	4347.89
0	1	0	4663.52	4682.84	4715.74	4688.86	4668.38	4650.68	4635.34	4615.02	4605.23	4606.85	4587.36	4611.35	4612.28	4634.92	4660.94	4654.23	4628.2	4619.15	4601.41	4588.21	4560.11	4576.88	4582.65	4552.17	4578.63	4594.95	4583.02	4584.3	4574.68	4560.67	4532.69	4533.76	4506.5	4528.63	4518.44	4507.73	4557.49	4534.82	4553.54	4549.41	4526.79	4543.71	4520.71	4513.88	4506.45	4517.98	4530.72
0	1	0	4962.39	4967.79	4999.25	4987.43	4946.02	4925.68	4906.77	4917.89	4907.73	4881.83	4891.21	4893.84	4910.28	4920.52	4946.56	4953.46	4940.03	4923.49	4907.62	4868.41	4858.67	4845.3	4854.73	4851.47	4869.95	4876.43	4884.21	4854.14	4862.92	4860.88	4829.32	4833.64	4806.53	4799.06	4805.25	4808.01	4852.62	4838.45	4845.51	4851.16	4829.42	4839.03	4818.34	4813.44	4794.26	4807.8	4810.07
0	1	0	5050.63	5040.02	5077.55	5032	5038.72	4979.37	4957.38	4963.5	4952.53	4978.38	4985.42	5016.32	5016.18	5003.93	4993.9	5010.95	4993.57	4984.98	5019.55	5051.2	5045.53	5058.98	5031.48	5040.05	5034.28	5049.88	5034.07	4993.37	4970.03	4963.35	4953.93	4938.38	4897.98	4928.25	4907.45	4878.33	4931.63	4897.27	4907.18	4962.6	4958.33	4921.6	4944.9	4937.7	4907.4	4939.57	4955.68
0	1	0	3279.55	3284	3331.89	3302.29	3298.06	3284.58	3284.42	3247.34	3265.82	3274.11	3240.58	3245.82	3279.71	3247.29	3292.08	3257.16	3269.06	3259.37	3242.76	3243.24	3199.6	3216.35	3214.21	3204.19	3238.97	3236.94	3248.66	3233.24	3235.95	3204.79	3161.24	3164.37	3166.39	3155.11	3168.61	3171.95	3208.11	3145.08	3202.79	3182.77	3168.13	3202.37	3174.32	3168.69	3168.1	3157.29	3176.6
0	1	0	4069.75	4073.83	4077.48	4061.22	4047.7	4013.67	3993.53	4015.69	3951.7	3976.92	3985.61	3994.11	4002.75	4010.96	4017.08	4024.41	4030.7	4003.36	3965.68	3959.56	3953.3	3936.8	3943.01	3932.43	3960.21	3965.91	3967.21	3954.65	3938.56	3919.78	3919.14	3945.11	3918.86	3922.21	3891.53	3909.79	3943.39	3916.77	3918.95	3938.57	3918.29	3920.85	3912.07	3922.38	3894.61	3889.91	3905.26
0	1	0	4789.27	4772.7	4812.09	4792.94	4777.44	4725.64	4724.11	4708.27	4717.81	4706.88	4694.35	4714.9	4724.92	4716.08	4746.09	4748.69	4734.97	4717.33	4711.65	4686	4664.52	4656.59	4666.47	4637.45	4698.3	4692.64	4685.16	4670.1	4646.66	4648.26	4629.4	4625.03	4611.6	4611.66	4583.73	4596.88	4629	4595.15	4658.85	4633.15	4618.16	4655.07	4620.97	4617.86	4616.41	4613.34	4606.1
0	1	0	3131.17	3152.53	3168.58	3143.65	3133.59	3127.59	3102.49	3097.59	3096.28	3094.53	3096.65	3102.11	3087.05	3109	3122.81	3122.48	3111.8	3093	3075.77	3055.74	3059.14	3061.48	3080.09	3052.34	3055.25	3070.36	3065.06	3043.27	3057.61	3041.58	3046.41	3035.6	3039.25	3026.58	3038.12	3040.28	3047.47	3035.79	3038.72	3032.98	3043	3049.38	3018.97	3031.09	3026.78	3031.87	3043.44
0	1	0	5746.18	5755.46	5789.72	5755.76	5770.96	5717.84	5714.59	5685.33	5675.04	5696.73	5672.18	5673.57	5684.14	5678.46	5699.77	5687.33	5695.33	5657.93	5653.8	5627.43	5603.09	5617.93	5611.91	5602.47	5623.97	5625.69	5628.95	5602.92	5604.97	5586.43	5552.19	5577.17	5528.44	5535.44	5543.24	5539.13	5543.86	5557.25	5561.25	5567.05	5547.93	5525.97	5529.31	5533.26	5536.39	5517.83	5546.42
0	1	0	4013.29	4023.38	4058.73	4035.83	4017.34	3974.59	3977.79	3973.19	3967.28	3943.78	3941.07	3960.52	3974.13	3992.97	4019.34	3996.49	4002.73	3985.99	3968.37	3935.55	3945.93	3939.02	3948.49	3972.6	3989.94	3991.19	3995.54	3988.59	3990.77	3965.68	3950.8	3959.44	3939.15	3928.47	3938.92	3956.09	3975.08	3957.14	3952.9	3951.09	3958.49	3950.22	3939.13	3934.2	3926.15	3920.89	3927.49
0	1	0	3598.8	3555.49	3631.69	3584.96	3554.79	3550.2	3537.15	3539.99	3496.59	3517.76	3503.28	3507.84	3518.06	3521.03	3555.04	3512.82	3524.82	3505.2	3513.19	3516.39	3463.29	3476.43	3490.72	3493.55	3499.22	3493.55	3491.95	3485.49	3479.94	3470.74	3438.7	3438.94	3432.36	3399.3	3439.6	3415.29	3468.07	3433.11	3468.76	3488.15	3436.32	3458.35	3421.43	3431.86	3456.14	3424.01	3464.62
0	1	0	5365.5	5400.96	5420.54	5402.48	5417.63	5352.75	5341.94	5329.35	5337.68	5324.63	5335.92	5370.69	5356.72	5354.99	5395.41	5370.73	5366.24	5366.06	5369.61	5331.72	5281.52	5313.41	5302.34	5277.84	5305.38	5325.2	5331.72	5317.43	5294.3	5309.09	5281.54	5288.44	5273.3	5279.46	5252.09	5281.78	5281.95	5276.25	5289.95	5277.8	5294.76	5301.75	5271.2	5273.34	5248.04	5254.15	5238.85
0	1	0	4911.39	4931.85	4924.18	4927.21	4916.76	4886.83	4885.04	4896.39	4869.62	4863.2	4864.32	4897.32	4889.73	4909.67	4921.48	4891.54	4883.07	4885.32	4899.75	4887.43	4891.1	4873.23	4874.29	4864.79	4889.72	4901.93	4888.73	4880.12	4858.38	4844.1	4821.08	4830.48	4812.83	4797.4	4812.72	4790.01	4814.1	4803.97	4810.15	4798.65	4794.05	4805.58	4810.24	4792.2	4784.01	4783.58	4800.33
0	1	0	3064.89	3056.72	3069.7	3069.79	3025.25	3061.91	3021.6	3014.18	3016.4	2988.4	2985.56	2996.11	3007.81	3025.81	3024.14	3036.86	3046.4	3014.7	3002.88	2973.25	2983.09	2963.09	2969.04	2987.96	2969.18	2981.47	2974.26	2932.23	2939.89	2960.95	2955.51	2980.21	2957.93	2961.93	2947.82	2950.39	2928.6	2954.07	2920.33	2963.77	2963.26	2958.67	2942.81	2949.56	2932.42	2940.65	2945.32
0	1	0	5505.45	5478.09	5529.81	5544.34	5494.25	5497.11	5493.32	5451.47	5471.43	5452.64	5435.55	5422.4	5449.45	5457.06	5499.68	5449.4	5435.09	5468.38	5468.19	5438.51	5432.96	5406.53	5398.55	5390.6	5413.34	5397.7	5412.68	5421.75	5398.08	5386.55	5369.92	5375.28	5355.26	5334.36	5348.45	5336.02	5352.75	5333.77	5376.09	5377.98	5356.75	5385.19	5363.96	5362.57	5313.74	5320.36	5339.13
0	1	0	4402.28	4426.87	4402.81	4387.42	4410.58	4406	4415.42	4413.4	4411.81	4425.26	4397.58	4401.28	4412.06	4447.53	4428.3	4471.87	4461.81	4495.21	4444.34	4464.25	4447.47	4424.13	4405.38	4402.74	4365.26	4397.98	4376.74	4374.06	4355.4	4358.06	4366.68	4342.13	4314.06	4308.96	4321.04	4319.53	4327.89	4299.7	4330.7	4319.15	4309.74	4310	4294.43	4291.26	4316.75	4308.4	4324.83
0	1	0	4292.4	4328.84	4335.32	4321.13	4341.57	4333.29	4340.92	4341.49	4324.15	4319.95	4317.33	4316.23	4326.29	4342.85	4343.81	4356.64	4387.68	4341.36	4377.81	4357.27	4339.69	4329.17	4304.84	4312.08	4314.23	4306.4	4305.24	4305.39	4299	4275.77	4272.83	4243.8	4229.85	4246.77	4231.23	4224.12	4235.77	4237	4246.68	4234.87	4234.4	4227.87	4236.12	4242.65	4229.69	4244.25	4262.41
0	1	0	5715.25	5748.12	5791.02	5763.78	5753.29	5734.85	5727.4	5719.87	5721.16	5717.69	5717.54	5720.48	5705.76	5730.69	5749.22	5767.52	5757.15	5777.78	5764.94	5734.63	5700.17	5720.91	5699.44	5676.56	5704.48	5691.92	5711.61	5705.25	5683.05	5669.48	5633.54	5686.46	5668.29	5644.17	5613.01	5610	5622.96	5629.56	5647.51	5627.45	5623.6	5619.67	5629.01	5608.41	5590.06	5571.67	5585.96
0	1	0	5622.81	5633.36	5636.59	5629.36	5615.81	5569.2	5563.04	5572.56	5561.96	5556.49	5544.29	5547.09	5569.38	5589.53	5613.05	5591.56	5580.52	5580.83	5573.31	5551.29	5546.93	5508.93	5497.06	5511.79	5497.96	5517.51	5527.89	5518.59	5511.69	5484.49	5462.11	5470.59	5446.59	5458.66	5444.99	5440.26	5473.86	5455.14	5479.77	5489.99	5447.53	5447.8	5427.42	5452.01	5419.84	5436.25	5438.54
0	1	0	5170.66	5171.09	5169.42	5179.65	5173.26	5135.87	5136.26	5135.82	5116.09	5116.23	5102.54	5107.41	5109.09	5107.01	5129.52	5129.6	5130.97	5124.06	5119.04	5106.87	5086.75	5095.17	5074.64	5063.23	5079.28	5087.75	5084.88	5069.25	5061.93	5040.25	5033.95	5061.47	5021.8	5035.74	5015.79	5006.51	5007.34	5015.07	5020.63	5021.92	5013.34	5016.62	5018.36	5014.99	4990.03	4992.09	4991.6
0	1	0	4483.37	4504.89	4532.54	4532.94	4521.96	4493.88	4446.1	4461.28	4442.32	4440.7	4439.64	4438.39	4457.83	4462.12	4479.43	4464.52	4460.35	4457.33	4436.72	4421.37	4411.86	4419.12	4401.12	4403.71	4444.28	4426.51	4432.67	4418.59	4401.7	4388.53	4383.68	4408.57	4380.11	4384.15	4379.99	4371.15	4382.61	4360.53	4383.59	4393.96	4389.96	4389.87	4381.38	4355.15	4335.12	4350.05	4367.7
0	1	0	5710.69	5731.44	5746.3	5728.36	5715.03	5680.29	5682.1	5659.41	5644.16	5650.26	5628.01	5623.89	5648.36	5664.77	5681.54	5674.01	5670.03	5668.86	5668.27	5627.4	5632.32	5599.68	5604.14	5611.68	5586.19	5624.59	5619.48	5606.65	5612.27	5595.88	5600.88	5600.24	5562.43	5554.18	5549.3	5553.92	5550.29	5554.12	5561.39	5599.57	5560.25	5561.83	5553.43	5549.15	5535.97	5549.82	5545.19
0	1	0	4742.37	4736.67	4728.16	4743.78	4758.73	4728.75	4702.41	4727.31	4710.12	4695.22	4721.95	4707.87	4703.02	4772.48	4803.6	4900.75	4946	5046.41	5098.95	5062.18	5067.59	5037.84	4985.47	4965.17	4934.26	4922.97	4885.53	4840.32	4837.15	4810.29	4798.57	4824.32	4748.69	4754.19	4731.98	4715.27	4718.29	4744.56	4731.67	4730.8	4747.43	4713.25	4710.13	4699.61	4682.25	4704.1	4702.82
0	1	0	5679.67	5705.47	5688.63	5721.8	5701.51	5657.83	5665.64	5661.83	5633.53	5624.79	5618.04	5601.62	5618.87	5640.28	5663.76	5661.05	5654.21	5679.2	5651.34	5609.18	5602.07	5593.88	5598.78	5552.33	5578.2	5572.74	5573.97	5588.61	5573.66	5535.13	5537.66	5574.3	5544.39	5543.91	5497.49	5497.11	5532.96	5503.36	5518.18	5517.66	5507.82	5511.93	5518.25	5489.53	5498.95	5488.05	5485.8
0	1	0	5716.12	5692.04	5748.16	5750.4	5701.76	5671.9	5680.28	5658.43	5655.56	5663.73	5641.6	5654.52	5642.3	5659.52	5670.87	5685.37	5684.87	5668.13	5665.94	5655.91	5621.94	5651.78	5628.23	5590.34	5599.72	5641.99	5644.87	5634.11	5638.87	5604.27	5615.66	5612.13	5606.73	5583.82	5602.46	5595.66	5571.43	5576.9	5574.8	5587.76	5596.51	5616.95	5580.11	5547.84	5554.73	5576.96	5563.39
0	1	0	4042.75	4053.32	4053.91	4046.69	4064.78	4052.3	4041.07	4045.81	4038.56	4036.19	4029.04	4046.18	4032.69	4069.63	4083.3	4119.09	4124.82	4155.37	4167.28	4172.86	4166.5	4140.79	4118.38	4094.8	4087.91	4073.53	4067.51	4037.66	4031.68	4012.47	4013.19	4006.06	3990.18	3985.96	3976.33	3957.41	3970.22	3966.44	3967.48	3964.42	3972.66	3967.79	3971.15	3973.39	3951.54	3963.74	3959.7
0	1	0	4097.29	4142.65	4141.1	4149.47	4141.2	4139.94	4100.2	4107.16	4100.98	4135.9	4130.53	4102.84	4119.84	4144.86	4152.49	4159.84	4146.25	4157.16	4147.1	4127.51	4128.86	4107.47	4096.9	4122.67	4101.82	4089.92	4098.76	4094.78	4090.55	4043.02	4075.37	4086.67	4049.25	4053.73	4050.84	4051.76	4053.96	4057.25	4050.16	4071.73	4038.82	4060.25	4037.98	4035.18	4016.37	4042.9	4034.35
0	1	0	3647.12	3658.94	3663.69	3668.03	3665.58	3659.43	3648.69	3667.82	3654.13	3661.07	3627.76	3632.93	3621.88	3663.31	3692.6	3717.42	3714.7	3738.15	3727.75	3710.19	3706.72	3684.13	3676.51	3674.63	3662.25	3660.04	3637.03	3635.67	3629.99	3614.18	3596.79	3616.76	3587.91	3584.12	3577.37	3580.67	3577.94	3574.69	3594.88	3582.16	3575.57	3562.93	3574.12	3539.15	3549.33	3585.75	3552.31
0	1	0	5112.38	5091.25	5135	5104.75	5104.27	5097.44	5072.69	5088.4	5071.46	5071.56	5063.6	5045.52	5089.67	5079.4	5088.9	5110.79	5081.02	5095.06	5102.37	5096.25	5046.08	5054.23	5029.79	5018.67	5054	5021.38	5067.88	5045.21	5044.6	5021	4986.1	4986.98	4993.62	4972.27	4965.67	4989.12	4958.94	4967.6	5033.92	4995.38	4983.63	4993.5	4983	4958.23	4980.08	4959.79	4950.29
0	1	0	4120.22	4129.06	4158.72	4140.6	4137.59	4115.7	4107.83	4095.4	4110.1	4126.81	4110.01	4104.12	4098.62	4109.67	4121.81	4121.47	4122.8	4108.7	4109.71	4092.63	4087.53	4090.92	4089.47	4091.23	4078.43	4098.37	4100.25	4065.43	4078.6	4074.5	4074.41	4083.95	4066.3	4068.25	4061.15	4072.13	4086.57	4068.78	4064.33	4083.11	4066.55	4083.83	4073.4	4063.33	4049.83	4061.39	4065.64
0	1	0	4736.8	4755.58	4793	4778	4783.44	4734.86	4746.9	4758.36	4731.85	4756.8	4721.37	4762.64	4757.76	4741.97	4761.03	4768.15	4768.98	4741.59	4767.73	4756.56	4743.92	4726.54	4717.24	4714.49	4746.03	4713.66	4714.14	4711.64	4697.83	4699.32	4689.95	4683.88	4691.19	4661.36	4684.07	4668.92	4699.12	4687.37	4669.22	4699.46	4675.25	4692	4677.83	4699.24	4686.66	4660.46	4667.51
0	1	0	3896.1	3921.17	3931.4	3924.84	3956.79	3929.05	3928.4	3934.53	3923.25	3929.17	3908.8	3915.45	3917.6	3922.51	3939.34	3916.37	3938.77	3923.14	3930.38	3923.9	3910.91	3903.99	3888.17	3887.83	3902.22	3873.9	3892.72	3854.03	3868.44	3839.84	3841.44	3846.65	3840.42	3839.24	3821.8	3823.73	3832.59	3842.3	3834.59	3847.01	3839.84	3829.7	3835.92	3838.56	3839.06	3822.13	3807.98
0	1	0	3555.83	3567.2	3569.55	3577.54	3601.87	3590.33	3570.34	3589.26	3576.89	3561.56	3557.6	3552.91	3557.38	3567.2	3589.79	3578.89	3577.25	3586.95	3588.11	3554.43	3559.74	3540.83	3538.61	3524.86	3527.07	3518.7	3522.14	3508.31	3501.43	3491.45	3491.95	3502.71	3481.74	3477.56	3455.97	3460.59	3471.13	3462.76	3491.77	3474.35	3484.92	3475.56	3471.77	3477.18	3459.18	3463.52	3457.13
0	1	0	3165.21	3168.83	3170	3165.28	3188.96	3177.12	3173.06	3180.79	3176.42	3161.61	3158.24	3170.16	3150.6	3175.81	3183.78	3195.66	3193.01	3200.12	3203.11	3206.72	3191.95	3192.9	3187.74	3184.83	3165.41	3156.98	3171.77	3150	3149.26	3139.6	3130.9	3133.06	3119.44	3119.02	3104.59	3100.46	3104.39	3122.09	3122.38	3122.14	3107.07	3118.54	3120.51	3125.25	3110.95	3114.2	3118.96
0	1	0	4650.93	4672.05	4688	4704.4	4685.57	4671.33	4668.81	4661.76	4682.72	4677.22	4686.67	4663.4	4673.18	4678.78	4715.37	4690.65	4703.92	4718.04	4688.13	4712.9	4641.63	4650.07	4636.49	4656.61	4644.93	4662.7	4666.59	4656.77	4662.66	4644.27	4600.98	4597.95	4609.46	4583.95	4587.57	4599.89	4617.05	4577.71	4620.34	4592.35	4614.59	4596.24	4598.55	4603.87	4570.41	4575.02	4607.94
0	1	0	3706.66	3730.01	3742.06	3749.44	3720.75	3696	3724.12	3706.46	3697.48	3697.51	3664.41	3685.75	3684.2	3686.93	3703.13	3692.67	3716.34	3694.44	3688.81	3673.94	3676.18	3675.58	3663.75	3675.87	3681.15	3679.87	3671.82	3678.93	3658.48	3664.95	3675.11	3667.42	3665.08	3656.76	3656.94	3663.47	3667.92	3655.73	3664.48	3666.2	3645.06	3654.99	3657.16	3639.07	3644.26	3663.08	3709
0	1	0	3718.48	3716.21	3733.18	3736.32	3755.69	3740.17	3753.39	3732.41	3719.01	3733.96	3722.82	3707.03	3709.96	3731.42	3731.49	3748.19	3731.26	3733.83	3723.83	3724.09	3703.63	3699.13	3687.05	3680.63	3688.48	3673.73	3686.26	3673.94	3676.25	3641.32	3627.68	3643.9	3619.96	3610.95	3603.79	3612.26	3606.67	3609.5	3623.77	3630.35	3613.12	3611.39	3626.72	3626.21	3599.52	3596.47	3602.48
0	1	0	3556.55	3565.38	3577.05	3571.68	3594.79	3587.27	3597.75	3592.34	3581.22	3584.77	3562.21	3567.02	3554.94	3576.63	3599.83	3580.95	3576.97	3586.67	3588.85	3581.7	3539.4	3531.05	3534.33	3532.71	3539.42	3524.58	3527.84	3524.98	3519.23	3505.84	3481.79	3502.14	3473.75	3471.78	3456.95	3464.68	3469.38	3479.69	3497.76	3470.02	3471.16	3484.88	3481.87	3471.3	3457.7	3457.55	3456.88
0	1	0	3603.38	3617.27	3649.56	3637.35	3598.6	3584.94	3590.85	3564.02	3573.25	3553.44	3573.81	3568.77	3562.33	3559.19	3571.12	3558.04	3593.25	3567.31	3574.02	3572.19	3555.17	3547.54	3551.35	3545.38	3554.35	3577.31	3561.4	3550.42	3535.94	3572.15	3541.98	3574.52	3534.38	3529.46	3525.31	3561.62	3583.19	3522.58	3572	3544.29	3566.56	3545.08	3539.58	3534.58	3523.6	3532.75	3569.1
0	1	0	3972.76	3981.26	3978.79	3989.44	3994.74	3966.01	3957.06	3954.01	3935.89	3942.5	3932.14	3928.65	3938.08	3956.57	3944.32	3951.67	3965.5	3946.48	3959.24	3917.77	3939.52	3917.54	3913.21	3903.65	3921.2	3919.21	3917.87	3903.71	3919.36	3911.57	3925.42	3938.11	3908.56	3909.99	3914.9	3926.85	3929.71	3906.15	3918.54	3897.48	3917.25	3923.14	3893.2	3907.06	3897.65	3910.62	3919.63
0	1	0	4648.4	4659.74	4656.79	4644.36	4648.62	4634.71	4620.94	4610.76	4614.52	4616.46	4602.76	4603.26	4614.49	4614.3	4634.08	4623	4651.06	4640.17	4607.03	4631.03	4602.14	4608.26	4595.3	4578.72	4593.69	4606.64	4595.5	4612.02	4566.85	4566.1	4541.41	4553.08	4533.62	4541.23	4524.44	4556.14	4550.33	4542.78	4557.3	4555.42	4546.97	4544.41	4547.07	4528.77	4540.68	4528.71	4527.84
0	1	0	4305.01	4316.94	4306.79	4312.73	4325.39	4299.12	4340.25	4313.46	4275.15	4303.1	4282.7	4284.67	4284.67	4294.91	4323.54	4270.06	4278.51	4265.96	4263.28	4278.55	4244.97	4267.84	4250.21	4227.07	4262.81	4250.42	4251.81	4234.06	4258.19	4233.4	4254.88	4242.78	4224.31	4234.36	4231.33	4186.66	4247.22	4209.73	4231.22	4217.03	4218.63	4211.06	4245.64	4197.55	4205.55	4210.88	4213.91
0	1	0	3980.21	4002.8	4046.85	4029.64	4020.41	4037.9	3961.25	4007.59	4057.39	3911.59	3953.18	3967.87	3946.87	3985.1	3975.93	3969.43	3989.31	3976.51	3955.59	3949.21	3946.21	3939.31	3998.51	4006.07	3965.62	3872.75	3906	3901.79	3885.25	3902.92	3873.13	3900.03	3849.3	3883.54	3873.23	3881.9	3893.33	3877.77	3893.3	3931.67	3931.07	3835.77	3897.3	3889.34	3847.36	3871.8	3850.05
0	1	0	2493.19	2491.03	2508.39	2500.75	2492.67	2498.78	2489.63	2489.04	2483.55	2485.93	2492.03	2481.78	2486.3	2475.6	2477.76	2480.78	2484.46	2464.4	2470.42	2470.84	2438.83	2433.71	2436.26	2437.02	2439.4	2439.31	2452.64	2441.06	2439.27	2449.18	2443.03	2444.89	2451.1	2440.48	2434.39	2453.26	2460.31	2447.87	2474.2	2476.19	2475.96	2480.74	2469.31	2461.72	2444.84	2442.86	2448.48
0	1	0	3908.32	3929.11	3981.75	3967.21	3968.95	3983.96	3953.27	3930.45	3932.05	3935.14	3910.36	3906.39	3902.16	3908.75	3938.29	3933.77	3937.5	3921.91	3923.41	3913.5	3902.16	3889.43	3920.05	3880.38	3884.52	3872.68	3888.71	3874.32	3861.52	3858.93	3814.62	3833.91	3830.88	3818.48	3812.23	3823.62	3839.48	3818.2	3844.07	3826.71	3839.12	3815.45	3840.55	3824.91	3820.86	3812.84	3790.5
0	1	0	3921.75	3943.53	3947.79	3954.01	3954.84	3947.84	3931.16	3928.41	3920.28	3933.14	3915.86	3911.88	3909.76	3926.34	3936.48	3924.31	3928.19	3925.4	3918.04	3898.98	3911.77	3917.55	3897.89	3892.75	3898.63	3904.43	3911.3	3880.85	3890.93	3879.35	3902.32	3904.98	3881.13	3898.05	3902.55	3899.13	3884.8	3905.59	3887.61	3886.21	3884.79	3893.12	3888.69	3886.82	3884.31	3887.38	3896.57
0	1	0	4113.52	4149.32	4180.6	4168.96	4165.34	4172.8	4171.8	4101.8	4117.12	4111.48	4111.72	4112.64	4158.84	4170.38	4165.98	4174.36	4162.94	4177.68	4147.98	4130.42	4145.6	4121.02	4110.76	4094.82	4096.84	4106.8	4103.24	4076.22	4072.12	4058.46	4045.8	4074.54	4036.46	4063.22	4033.9	4042.52	4039.08	4033.9	4036.46	4046.8	4048.64	4021.66	4062.64	4059.28	3985.76	4050.66	4058.06
0	1	0	3856.45	3893.38	3902.86	3924.16	3938.36	3909.58	3900.7	3886.03	3880.77	3867.51	3848.54	3848.78	3876.54	3886.32	3876.28	3878.81	3875.12	3881.2	3861.87	3855.3	3844.68	3881.16	3833.42	3840.45	3835.83	3839.2	3844.13	3815.29	3812.04	3799.67	3804.01	3816.45	3795.67	3791.2	3765.29	3793.84	3798.16	3799.42	3776.61	3802.36	3776.81	3763.57	3794.42	3789.55	3748.01	3788.83	3771.81
0	1	0	3014.16	3024.56	3040.07	3026.26	3030.4	3029.1	3001.9	3004.15	2995.06	2980.76	2976.78	2964.25	2983.28	2982.91	2987.22	2985.44	2991.04	2978.53	2967.21	2958.81	2959.38	2964.65	2949.35	2959.84	2942.46	2949.54	2940.96	2925.66	2939.41	2950.72	2952.25	2988.13	2972.07	2966.07	2948	2950.79	2947.51	2960.18	2964.37	2952.65	2982.5	2967.87	2978.15	2971.93	2949.13	2963.24	2964.93
0	1	0	2262.35	2270.75	2280.44	2281.97	2277.59	2283.74	2279.51	2285.24	2274.71	2275.14	2266.06	2271.46	2261.77	2273.12	2270.94	2269.88	2277.91	2270.2	2267.37	2268.94	2252.91	2247.91	2243.68	2254.58	2243.07	2240.32	2244.04	2236.14	2238.65	2240.79	2245.17	2262.81	2233.99	2245.39	2229.76	2242.57	2262.02	2255.21	2249.22	2247.32	2249.01	2256.01	2244.52	2258.69	2240.27	2242.48	2239.55
0	1	0	2606.42	2631.26	2650.38	2659.71	2639.02	2658.98	2657.85	2654.23	2668.38	2642.8	2648.34	2634.23	2610.94	2626.34	2643.45	2623.54	2626.92	2616.85	2612.58	2614.29	2595.05	2588.69	2597.66	2586.48	2597.03	2593.78	2596.88	2580.18	2570.83	2591.11	2572.54	2581.46	2595.74	2603.83	2596.28	2588.8	2602.02	2599.4	2603.03	2579.03	2598.49	2594.11	2585.12	2584.57	2584.62	2571.82	2603.71
0	1	0	3436.21	3464.8	3468.28	3461.25	3475.45	3461.93	3455.18	3470.92	3454.19	3470.46	3443.06	3457.34	3461.18	3466.98	3484.15	3469.8	3483.59	3482.23	3488.58	3487.33	3475.44	3481.14	3474.86	3473.31	3466.03	3453.13	3456.88	3450.83	3430.94	3426.68	3419.51	3428.39	3413.71	3425.55	3414	3404.32	3417.08	3427.26	3415.73	3423.14	3420.65	3393.31	3409.72	3420.83	3402.15	3427.09	3411.18
0	1	0	3836.55	3850.12	3850.11	3866.8	3866.66	3881.9	3882.11	3881.89	3848.41	3867.21	3840.17	3857.02	3879.23	3894.59	3915.01	3899.82	3904.06	3928.66	3932.07	3938.06	3931.85	3940.43	3937.27	3921.88	3898.78	3913.21	3920.09	3913.68	3888.56	3861.11	3835.37	3852.34	3813.11	3823.65	3806.7	3822.59	3831.76	3823.06	3817.66	3787.7	3795.04	3801.27	3811.06	3808.95	3787.72	3818.98	3780.88
0	1	0	3627.96	3672.37	3670.32	3666.68	3678.27	3679.37	3678.6	3674.44	3664.94	3661.28	3658.13	3667.28	3676.96	3682.63	3704.61	3738.1	3713.83	3694.56	3735.84	3713.24	3723.89	3704.68	3692.33	3695.78	3669.92	3730.03	3707.76	3679.44	3679.66	3646.39	3667.31	3636.19	3625.8	3642.08	3622.29	3628.89	3637.49	3603.55	3630.85	3623.15	3611.81	3606.98	3615.85	3627.8	3608.34	3628.58	3612.13
0	1	0	3684.14	3706.35	3705.2	3696.8	3717.64	3706.26	3712.66	3691.85	3713.06	3687.66	3677.41	3678.87	3706.29	3708.93	3731.83	3719.77	3737.2	3742.66	3766.21	3772.12	3746.82	3771.34	3746.72	3730.18	3735.25	3709.89	3728.95	3731.69	3723.95	3711.06	3676.24	3674.42	3673.85	3650.53	3640.36	3645.76	3645.77	3627.97	3689.71	3647.6	3656.86	3656.95	3674.35	3671.51	3659.06	3647.41	3651.76
0	1	0	2482.08	2504.25	2527.31	2542.71	2617.66	2633.94	2667.65	2694.62	2730.75	2744.78	2744.62	2737.95	2734.47	2714.87	2722.91	2672.96	2676.78	2641.86	2634.36	2612.82	2583.06	2569.12	2563.23	2555.35	2537.44	2528.91	2534.87	2516.83	2511.86	2513.17	2495.45	2493.99	2486.94	2480.9	2472.13	2490.74	2492.27	2475.31	2480.58	2490.01	2469.12	2475.49	2465.43	2469.42	2469.9	2455.55	2479.82
0	1	0	3740.38	3771.71	3795.96	3776.72	3768.24	3790.85	3767.11	3788.94	3788	3788.62	3748.64	3772.26	3808.32	3801.25	3831.81	3833.78	3823.62	3844.46	3868.74	3880.6	3845.72	3869.15	3861.17	3838.19	3810.08	3823.62	3846.11	3833.29	3836.54	3799.03	3767.4	3778.65	3754.39	3722.67	3752.08	3729.82	3750.42	3725.29	3759.54	3745.11	3745.36	3720.76	3727.76	3735.83	3723.5	3734.26	3716.44
0	1	0	3275.68	3305.21	3275.66	3261.9	3277.9	3279.14	3269.4	3292.53	3255.23	3264.49	3261.59	3265.67	3251.05	3288.41	3299.63	3308.75	3293.51	3298.88	3318.85	3293.51	3286.62	3296.11	3294.37	3298.49	3272.51	3308.14	3285.08	3265.11	3248.41	3243.89	3259.34	3274.97	3250.89	3268.75	3235.45	3221.03	3243.19	3232.11	3230.75	3235.45	3233.18	3227.25	3240.29	3224.1	3239.84	3238.79	3232.81
0	1	0	2692.78	2708.64	2729.15	2708.09	2703.55	2712.36	2712.42	2721.4	2710.4	2696.9	2722.85	2710.69	2714.3	2708.16	2713.45	2712.19	2705.42	2710.79	2698.28	2707.36	2673.81	2694.4	2702.75	2699.97	2703.79	2695.22	2719	2694.27	2669.94	2673.79	2690.46	2677.72	2669.6	2666.06	2676.48	2689.84	2684.07	2680.3	2687.39	2680.88	2670	2677.54	2675.34	2675.88	2667.67	2673.46	2673.12
0	1	0	2854.44	2842.82	2858.6	2846.33	2857.24	2841.05	2858.32	2841.74	2842.04	2836.7	2837.73	2831.05	2844.3	2878.8	2890.09	2858.85	2877.96	2893.24	2894.06	2898.83	2846.11	2878.07	2864.27	2858.96	2878.65	2874.54	2856.9	2887.74	2858.85	2855.02	2829.76	2851.54	2820.33	2827.5	2815.43	2805.6	2847.44	2812.1	2833.1	2837.98	2815.72	2829.88	2830.84	2831.45	2821.37	2831.06	2822.91
0	1	0	3228.54	3211.27	3219	3202.54	3212.35	3220.02	3216.13	3202.12	3216.06	3222.78	3206.62	3212.6	3205.23	3234.65	3248.99	3216.38	3252.48	3254.61	3269.59	3259.9	3241.23	3269.24	3249.47	3234.97	3239.31	3221.44	3242.2	3248.7	3223.23	3222.39	3194.69	3191.06	3180.17	3183.28	3169.37	3197.24	3186.86	3173.02	3202.33	3192.25	3193.62	3184.92	3177.61	3197.06	3178.81	3186.02	3198.05
0	1	0	3252.79	3291.45	3239.97	3251.62	3254.41	3246.89	3253.21	3251.15	3244.68	3262.94	3246.67	3245.17	3245.95	3283.17	3291	3283.7	3287.05	3303.76	3314.33	3302.62	3307.33	3314.26	3308.53	3285.8	3310.03	3295.26	3300.83	3290.24	3287.8	3283.23	3256.29	3272.03	3257.27	3278.23	3257.92	3272.27	3243.64	3246.71	3280.26	3267.82	3303.29	3282.65	3278.3	3284.79	3259.38	3294.02	3270.58
0	1	0	2951.44	2950.73	2953.41	2957.09	2951.63	2939.15	2950.52	2942.92	2953.39	2940.69	2935.68	2934.9	2936.18	2957.88	2973.02	2966.98	2948.66	2950.9	2953.05	2959.71	2954.8	2951.99	2949.56	2954.53	2929.46	2942.49	2940.21	2926.53	2912.47	2910.88	2920.21	2922.28	2925.1	2923.76	2929.69	2913.17	2894.1	2898.4	2906.07	2919.02	2921.04	2923.69	2910.02	2923.46	2898.64	2925.54	2918.89
0	1	0	1698.42	1682.47	1702.62	1688.74	1700.65	1697.6	1701.48	1694.01	1697.69	1707.42	1703.13	1701.2	1703.18	1707.2	1723.88	1715.07	1710.88	1718.04	1704.22	1706.68	1700.4	1726.85	1718.99	1714.72	1691.36	1705.75	1709.28	1707.47	1693.15	1696.38	1684.12	1691.56	1688.21	1675.96	1675.46	1690.8	1684.59	1667.14	1683.76	1675.21	1693.99	1694.54	1681.35	1688.09	1668.05	1681.87	1673.75
[truncated: 2,000 more columns]
